# Supplementary material for: Identification and experimental validation of CD74, PGLYRP1, and TXN as potential biomarkers in rheumatoid arthritis: an integrative bulk and ScRNA-seq study
Source: Front Immunol. 2026 Jun 23;17:1824952. doi: 10.3389/fimmu.2026.1824952 (PMC13337702; doi:10.3389/fimmu.2026.1824952)
Supplement: Supplementary file 5 [file Table1.xlsx]

## Sheet: PPA
Disease_category	Disease	Protein	Protein_definition	NB_individual	NB_case	HR[95%CI]	P_value
Chapter XIII Diseases of the musculoskeletal system and connective tissue	Rheumatoid arthritis	A1BG	Alpha-1B-glycoprotein	31853	790	1.81 [1.21-2.71]	0.0036964
Chapter XIII Diseases of the musculoskeletal system and connective tissue	Rheumatoid arthritis	AARSD1	Alanyl-tRNA editing protein Aarsd1	36385	906	1.14 [1.03-1.27]	0.0103243
Chapter XIII Diseases of the musculoskeletal system and connective tissue	Rheumatoid arthritis	ABL1	Tyrosine-protein kinase ABL1	36385	906	1.17 [1.08-1.27]	0.00017311
Chapter XIII Diseases of the musculoskeletal system and connective tissue	Rheumatoid arthritis	ABRAXAS2	BRISC complex subunit Abraxas 2	30779	763	1.14 [1.03-1.26]	0.0146662
Chapter XIII Diseases of the musculoskeletal system and connective tissue	Rheumatoid arthritis	ACAA1	3-ketoacyl-CoA thiolase, peroxisomal	35719	889	1.19 [1.11-1.28]	4.48E-07
Chapter XIII Diseases of the musculoskeletal system and connective tissue	Rheumatoid arthritis	ACE2	Angiotensin-converting enzyme 2	35883	894	1.45 [1.31-1.61]	4.77E-13
Chapter XIII Diseases of the musculoskeletal system and connective tissue	Rheumatoid arthritis	ACOT13	Acyl-coenzyme A thioesterase 13	31688	787	1.10 [1.03-1.17]	0.00243539
Chapter XIII Diseases of the musculoskeletal system and connective tissue	Rheumatoid arthritis	ACOX1	Peroxisomal acyl-coenzyme A oxidase 1	36547	908	1.15 [1.03-1.29]	0.0134507
Chapter XIII Diseases of the musculoskeletal system and connective tissue	Rheumatoid arthritis	ACP5	Tartrate-resistant acid phosphatase type 5	36716	911	1.44 [1.21-1.72]	4.36E-05
Chapter XIII Diseases of the musculoskeletal system and connective tissue	Rheumatoid arthritis	ACRBP	Acrosin-binding protein	31668	786	1.19 [1.02-1.40]	0.0287429
Chapter XIII Diseases of the musculoskeletal system and connective tissue	Rheumatoid arthritis	ACTA2	Actin, aortic smooth muscle	35883	894	1.40 [1.26-1.55]	9.03E-11
Chapter XIII Diseases of the musculoskeletal system and connective tissue	Rheumatoid arthritis	ACTN2	Alpha-actinin-2	30779	763	1.18 [1.06-1.33]	0.00321429
Chapter XIII Diseases of the musculoskeletal system and connective tissue	Rheumatoid arthritis	ACVRL1	Serine/threonine-protein kinase receptor R3	36225	898	2.62 [2.10-3.27]	8.97E-18
Chapter XIII Diseases of the musculoskeletal system and connective tissue	Rheumatoid arthritis	ACY3	N-acyl-aromatic-L-amino acid amidohydrolase	30779	763	1.24 [1.10-1.40]	0.000371557
Chapter XIII Diseases of the musculoskeletal system and connective tissue	Rheumatoid arthritis	ACYP1	Acylphosphatase-1	30995	769	1.15 [1.04-1.28]	0.00734119
Chapter XIII Diseases of the musculoskeletal system and connective tissue	Rheumatoid arthritis	ADA	Adenosine deaminase	36950	921	1.23 [1.05-1.44]	0.0118624
Chapter XIII Diseases of the musculoskeletal system and connective tissue	Rheumatoid arthritis	ADA2	Adenosine deaminase 2	36329	909	1.79 [1.58-2.04]	6.59E-19
Chapter XIII Diseases of the musculoskeletal system and connective tissue	Rheumatoid arthritis	ADAM12	Disintegrin and metalloproteinase domain-containing protein 12	30872	766	1.50 [1.29-1.74]	1.25E-07
Chapter XIII Diseases of the musculoskeletal system and connective tissue	Rheumatoid arthritis	ADAM8	Disintegrin and metalloproteinase domain-containing protein 8	36817	917	1.89 [1.55-2.29]	1.82E-10
Chapter XIII Diseases of the musculoskeletal system and connective tissue	Rheumatoid arthritis	ADAM9	Disintegrin and metalloproteinase domain-containing protein 9	31688	787	1.77 [1.43-2.18]	1.02E-07
Chapter XIII Diseases of the musculoskeletal system and connective tissue	Rheumatoid arthritis	ADAMTS13	A disintegrin and metalloproteinase with thrombospondin motifs 13	36996	919	0.60 [0.48-0.77]	3.85E-05
Chapter XIII Diseases of the musculoskeletal system and connective tissue	Rheumatoid arthritis	ADAMTS4	A disintegrin and metalloproteinase with thrombospondin motifs 4	30872	766	1.43 [1.20-1.72]	7.69E-05
Chapter XIII Diseases of the musculoskeletal system and connective tissue	Rheumatoid arthritis	ADAMTS8	A disintegrin and metalloproteinase with thrombospondin motifs 8	36674	915	0.60 [0.53-0.69]	1.01E-14
Chapter XIII Diseases of the musculoskeletal system and connective tissue	Rheumatoid arthritis	ADAMTSL2	ADAMTS-like protein 2	31817	785	1.53 [1.26-1.85]	2.19E-05
Chapter XIII Diseases of the musculoskeletal system and connective tissue	Rheumatoid arthritis	ADAMTSL4	ADAMTS-like protein 4	30988	765	1.48 [1.11-1.99]	0.00830871
Chapter XIII Diseases of the musculoskeletal system and connective tissue	Rheumatoid arthritis	ADGRD1	Adhesion G-protein coupled receptor D1	31115	772	1.31 [1.10-1.56]	0.00288503
Chapter XIII Diseases of the musculoskeletal system and connective tissue	Rheumatoid arthritis	ADGRE1	Adhesion G protein-coupled receptor E1	31688	787	1.43 [1.27-1.60]	2.16E-09
Chapter XIII Diseases of the musculoskeletal system and connective tissue	Rheumatoid arthritis	ADGRE2	Adhesion G protein-coupled receptor E2	36714	914	1.32 [1.07-1.62]	0.00893721
Chapter XIII Diseases of the musculoskeletal system and connective tissue	Rheumatoid arthritis	ADGRE5	Adhesion G protein-coupled receptor E5	36807	913	1.43 [1.19-1.72]	0.000127886
Chapter XIII Diseases of the musculoskeletal system and connective tissue	Rheumatoid arthritis	ADGRF5	Adhesion G protein-coupled receptor F5	31815	788	1.58 [1.25-2.01]	0.000153174
Chapter XIII Diseases of the musculoskeletal system and connective tissue	Rheumatoid arthritis	ADGRG1	Adhesion G-protein coupled receptor G1	36385	906	1.19 [1.11-1.28]	1.21E-06
Chapter XIII Diseases of the musculoskeletal system and connective tissue	Rheumatoid arthritis	ADGRG2	Adhesion G-protein coupled receptor G2	36547	908	0.66 [0.54-0.82]	0.000127043
Chapter XIII Diseases of the musculoskeletal system and connective tissue	Rheumatoid arthritis	ADM	Pro-adrenomedullin	36884	920	2.25 [1.79-2.84]	3.98E-12
Chapter XIII Diseases of the musculoskeletal system and connective tissue	Rheumatoid arthritis	AFM	Afamin	31853	790	0.65 [0.46-0.92]	0.0140786
Chapter XIII Diseases of the musculoskeletal system and connective tissue	Rheumatoid arthritis	AFP	Alpha-fetoprotein	36164	897	0.89 [0.82-0.98]	0.0122139
Chapter XIII Diseases of the musculoskeletal system and connective tissue	Rheumatoid arthritis	AGR2	Anterior gradient protein 2 homolog	35461	880	1.14 [1.08-1.21]	9.38E-06
Chapter XIII Diseases of the musculoskeletal system and connective tissue	Rheumatoid arthritis	AGRN	Agrin	36714	914	1.69 [1.44-1.99]	1.48E-10
Chapter XIII Diseases of the musculoskeletal system and connective tissue	Rheumatoid arthritis	AHCY	Adenosylhomocysteinase	36547	908	1.18 [1.09-1.29]	8.49E-05
Chapter XIII Diseases of the musculoskeletal system and connective tissue	Rheumatoid arthritis	AHNAK	Neuroblast differentiation-associated protein AHNAK	30988	765	1.36 [1.11-1.67]	0.00323905
Chapter XIII Diseases of the musculoskeletal system and connective tissue	Rheumatoid arthritis	AIF1	Allograft inflammatory factor 1	35719	889	1.19 [1.07-1.33]	0.00193529
Chapter XIII Diseases of the musculoskeletal system and connective tissue	Rheumatoid arthritis	AIFM1	Apoptosis-inducing factor 1, mitochondrial	36326	905	1.12 [1.06-1.18]	4.47E-05
Chapter XIII Diseases of the musculoskeletal system and connective tissue	Rheumatoid arthritis	AK2	Adenylate kinase 2, mitochondrial	31733	788	1.07 [1.01-1.14]	0.0304485
Chapter XIII Diseases of the musculoskeletal system and connective tissue	Rheumatoid arthritis	AKR1C4	Aldo-keto reductase family 1 member C4	35883	894	1.14 [1.04-1.26]	0.00739277
Chapter XIII Diseases of the musculoskeletal system and connective tissue	Rheumatoid arthritis	AKT1S1	Proline-rich AKT1 substrate 1	35754	888	1.10 [1.00-1.20]	0.0469665
Chapter XIII Diseases of the musculoskeletal system and connective tissue	Rheumatoid arthritis	ALDH3A1	Aldehyde dehydrogenase, dimeric NADP-preferring	36461	906	1.13 [1.04-1.22]	0.00341015
Chapter XIII Diseases of the musculoskeletal system and connective tissue	Rheumatoid arthritis	ALPP	Alkaline phosphatase, placental type	36385	906	1.12 [1.06-1.19]	3.47E-05
Chapter XIII Diseases of the musculoskeletal system and connective tissue	Rheumatoid arthritis	AMBP	Protein AMBP	36832	919	3.91 [2.96-5.15]	3.64E-22
Chapter XIII Diseases of the musculoskeletal system and connective tissue	Rheumatoid arthritis	AMN	Protein amnionless	35888	889	1.30 [1.15-1.46]	1.95E-05
Chapter XIII Diseases of the musculoskeletal system and connective tissue	Rheumatoid arthritis	AMOTL2	Angiomotin-like protein 2	31545	784	1.27 [1.13-1.44]	7.76E-05
Chapter XIII Diseases of the musculoskeletal system and connective tissue	Rheumatoid arthritis	AMY2A	Pancreatic alpha-amylase	35141	865	1.19 [1.04-1.35]	0.00843663
Chapter XIII Diseases of the musculoskeletal system and connective tissue	Rheumatoid arthritis	AMY2B	Alpha-amylase 2B	34086	832	1.16 [1.02-1.31]	0.0267319
Chapter XIII Diseases of the musculoskeletal system and connective tissue	Rheumatoid arthritis	ANG	Angiogenin	36450	913	1.26 [1.07-1.49]	0.00566368
Chapter XIII Diseases of the musculoskeletal system and connective tissue	Rheumatoid arthritis	ANGPT2	Angiopoietin-2	36884	920	1.69 [1.45-1.96]	5.85E-12
Chapter XIII Diseases of the musculoskeletal system and connective tissue	Rheumatoid arthritis	ANGPTL1	Angiopoietin-related protein 1	36050	900	1.30 [1.06-1.59]	0.0101596
Chapter XIII Diseases of the musculoskeletal system and connective tissue	Rheumatoid arthritis	ANGPTL2	Angiopoietin-related protein 2	36594	912	1.40 [1.22-1.62]	3.33E-06
Chapter XIII Diseases of the musculoskeletal system and connective tissue	Rheumatoid arthritis	ANGPTL3	Angiopoietin-related protein 3	36577	916	1.18 [1.00-1.39]	0.0443012
Chapter XIII Diseases of the musculoskeletal system and connective tissue	Rheumatoid arthritis	ANGPTL4	Angiopoietin-related protein 4	36651	912	1.44 [1.27-1.65]	3.60E-08
Chapter XIII Diseases of the musculoskeletal system and connective tissue	Rheumatoid arthritis	ANGPTL7	Angiopoietin-related protein 7	36884	920	1.18 [1.01-1.38]	0.0379677
Chapter XIII Diseases of the musculoskeletal system and connective tissue	Rheumatoid arthritis	ANXA1	Annexin A1	30919	768	1.20 [1.04-1.38]	0.0120789
Chapter XIII Diseases of the musculoskeletal system and connective tissue	Rheumatoid arthritis	ANXA10	Annexin A10	35754	888	1.25 [1.17-1.34]	1.68E-11
Chapter XIII Diseases of the musculoskeletal system and connective tissue	Rheumatoid arthritis	ANXA2	Annexin A2	30501	753	1.12 [1.02-1.23]	0.0133663
Chapter XIII Diseases of the musculoskeletal system and connective tissue	Rheumatoid arthritis	ANXA5	Annexin A5	35636	884	1.53 [1.27-1.84]	5.32E-06
Chapter XIII Diseases of the musculoskeletal system and connective tissue	Rheumatoid arthritis	AOC1	Amiloride-sensitive amine oxidase [copper-containing]	35888	889	1.12 [1.03-1.23]	0.0102906
Chapter XIII Diseases of the musculoskeletal system and connective tissue	Rheumatoid arthritis	AP1G2	AP-1 complex subunit gamma-like 2	31668	786	1.17 [1.08-1.27]	0.000185038
Chapter XIII Diseases of the musculoskeletal system and connective tissue	Rheumatoid arthritis	AP2B1	AP-2 complex subunit beta	30946	774	1.18 [1.03-1.35]	0.0157478
Chapter XIII Diseases of the musculoskeletal system and connective tissue	Rheumatoid arthritis	AP3B1	AP-3 complex subunit beta-1	31688	787	1.19 [1.09-1.29]	0.000117349
Chapter XIII Diseases of the musculoskeletal system and connective tissue	Rheumatoid arthritis	AP3S2	AP-3 complex subunit sigma-2	31733	788	1.16 [1.01-1.33]	0.039713
Chapter XIII Diseases of the musculoskeletal system and connective tissue	Rheumatoid arthritis	APBB1IP	Amyloid beta A4 precursor protein-binding family B member 1-interacting protein	36385	906	1.31 [1.17-1.47]	2.70E-06
Chapter XIII Diseases of the musculoskeletal system and connective tissue	Rheumatoid arthritis	APCS	Serum amyloid P-component	31566	786	1.60 [1.30-1.96]	6.37E-06
Chapter XIII Diseases of the musculoskeletal system and connective tissue	Rheumatoid arthritis	APEX1	DNA-(apurinic or apyrimidinic site) endonuclease	36779	916	1.11 [1.01-1.22]	0.0384683
Chapter XIII Diseases of the musculoskeletal system and connective tissue	Rheumatoid arthritis	APLP1	Amyloid-like protein 1	36547	908	0.81 [0.72-0.90]	0.000233258
Chapter XIII Diseases of the musculoskeletal system and connective tissue	Rheumatoid arthritis	APOA1	Apolipoprotein A-I	31853	790	0.69 [0.52-0.90]	0.00724027
Chapter XIII Diseases of the musculoskeletal system and connective tissue	Rheumatoid arthritis	APOA2	Apolipoprotein A-II	31842	796	1.27 [1.11-1.46]	0.00062091
Chapter XIII Diseases of the musculoskeletal system and connective tissue	Rheumatoid arthritis	APOF	Apolipoprotein F	31842	796	0.78 [0.63-0.98]	0.0340206
Chapter XIII Diseases of the musculoskeletal system and connective tissue	Rheumatoid arthritis	APOH	Beta-2-glycoprotein 1	36550	913	1.26 [1.08-1.47]	0.00368418
Chapter XIII Diseases of the musculoskeletal system and connective tissue	Rheumatoid arthritis	APOM	Apolipoprotein M	36633	918	0.58 [0.48-0.72]	3.92E-07
Chapter XIII Diseases of the musculoskeletal system and connective tissue	Rheumatoid arthritis	ARAF	Serine/threonine-protein kinase A-Raf	31246	781	1.11 [1.01-1.22]	0.031618
Chapter XIII Diseases of the musculoskeletal system and connective tissue	Rheumatoid arthritis	AREG	Amphiregulin	36385	906	1.70 [1.53-1.89]	1.12E-22
Chapter XIII Diseases of the musculoskeletal system and connective tissue	Rheumatoid arthritis	ARG1	Arginase-1	36357	908	0.89 [0.80-0.99]	0.0403597
Chapter XIII Diseases of the musculoskeletal system and connective tissue	Rheumatoid arthritis	ARHGAP45	Rho GTPase-activating protein 45	31115	772	1.11 [1.02-1.20]	0.0171001
Chapter XIII Diseases of the musculoskeletal system and connective tissue	Rheumatoid arthritis	ARHGEF10	Rho guanine nucleotide exchange factor 10	31759	791	1.09 [1.01-1.17]	0.0196891
Chapter XIII Diseases of the musculoskeletal system and connective tissue	Rheumatoid arthritis	ARHGEF12	Rho guanine nucleotide exchange factor 12	36521	907	1.06 [1.00-1.12]	0.0472828
Chapter XIII Diseases of the musculoskeletal system and connective tissue	Rheumatoid arthritis	ARHGEF5	Rho guanine nucleotide exchange factor 5	30776	770	1.15 [1.06-1.25]	0.0012652
Chapter XIII Diseases of the musculoskeletal system and connective tissue	Rheumatoid arthritis	ARID4B	AT-rich interactive domain-containing protein 4B	35754	888	1.16 [1.03-1.31]	0.0176497
Chapter XIII Diseases of the musculoskeletal system and connective tissue	Rheumatoid arthritis	ARSB	Arylsulfatase B	36385	906	1.17 [1.05-1.29]	0.00355496
Chapter XIII Diseases of the musculoskeletal system and connective tissue	Rheumatoid arthritis	ART5	Ecto-ADP-ribosyltransferase 5	30776	770	1.10 [1.00-1.21]	0.0451952
Chapter XIII Diseases of the musculoskeletal system and connective tissue	Rheumatoid arthritis	ASAH1	Acid ceramidase	31526	780	1.32 [1.17-1.50]	1.15E-05
Chapter XIII Diseases of the musculoskeletal system and connective tissue	Rheumatoid arthritis	ASGR1	Asialoglycoprotein receptor 1	36284	898	2.41 [2.03-2.88]	6.53E-23
Chapter XIII Diseases of the musculoskeletal system and connective tissue	Rheumatoid arthritis	ASGR2	Asialoglycoprotein receptor 2	31842	796	2.37 [1.86-3.00]	1.35E-12
Chapter XIII Diseases of the musculoskeletal system and connective tissue	Rheumatoid arthritis	ATG16L1	Autophagy-related protein 16-1	31688	787	1.13 [1.04-1.22]	0.00287335
Chapter XIII Diseases of the musculoskeletal system and connective tissue	Rheumatoid arthritis	ATOX1	Copper transport protein ATOX1	36674	915	1.16 [1.06-1.26]	0.000713693
Chapter XIII Diseases of the musculoskeletal system and connective tissue	Rheumatoid arthritis	ATP5IF1	ATPase inhibitor, mitochondrial	36714	914	1.06 [1.01-1.12]	0.0252224
Chapter XIII Diseases of the musculoskeletal system and connective tissue	Rheumatoid arthritis	ATP6V1F	V-type proton ATPase subunit F	35694	886	1.13 [1.03-1.23]	0.00676319
Chapter XIII Diseases of the musculoskeletal system and connective tissue	Rheumatoid arthritis	ATRAID	All-trans retinoic acid-induced differentiation factor	31688	787	1.60 [1.40-1.82]	1.24E-12
Chapter XIII Diseases of the musculoskeletal system and connective tissue	Rheumatoid arthritis	ATRN	Attractin, Isoform 2	31853	790	0.66 [0.44-0.99]	0.0448538
Chapter XIII Diseases of the musculoskeletal system and connective tissue	Rheumatoid arthritis	ATXN10	Ataxin-10	35754	888	1.12 [1.03-1.22]	0.00725178
Chapter XIII Diseases of the musculoskeletal system and connective tissue	Rheumatoid arthritis	AXIN1	Axin-1	36521	907	1.08 [1.02-1.15]	0.0134245
Chapter XIII Diseases of the musculoskeletal system and connective tissue	Rheumatoid arthritis	AXL	Tyrosine-protein kinase receptor UFO	36689	918	1.54 [1.25-1.90]	4.46E-05
Chapter XIII Diseases of the musculoskeletal system and connective tissue	Rheumatoid arthritis	AZI2	5-azacytidine-induced protein 2	31759	791	1.21 [1.08-1.36]	0.00111878
Chapter XIII Diseases of the musculoskeletal system and connective tissue	Rheumatoid arthritis	AZU1	Azurocidin	35431	868	1.12 [1.05-1.21]	0.0010624
Chapter XIII Diseases of the musculoskeletal system and connective tissue	Rheumatoid arthritis	B2M	Beta-2-microglobulin	31853	790	1.53 [1.39-1.68]	1.65E-18
Chapter XIII Diseases of the musculoskeletal system and connective tissue	Rheumatoid arthritis	B3GNT7	UDP-GlcNAc:betaGal beta-1,3-N-acetylglucosaminyltransferase 7	30988	765	1.41 [1.17-1.70]	0.000402569
Chapter XIII Diseases of the musculoskeletal system and connective tissue	Rheumatoid arthritis	B4GALT1	Beta-1,4-galactosyltransferase 1	36714	914	2.47 [2.03-3.01]	1.49E-19
Chapter XIII Diseases of the musculoskeletal system and connective tissue	Rheumatoid arthritis	B4GAT1	Beta-1,4-glucuronyltransferase 1	36550	913	0.63 [0.49-0.80]	0.000165175
Chapter XIII Diseases of the musculoskeletal system and connective tissue	Rheumatoid arthritis	BACH1	Transcription regulator protein BACH1	36521	907	1.08 [1.00-1.17]	0.0478172
Chapter XIII Diseases of the musculoskeletal system and connective tissue	Rheumatoid arthritis	BAG4	BAG family molecular chaperone regulator 4	30872	766	1.30 [1.14-1.47]	5.54E-05
Chapter XIII Diseases of the musculoskeletal system and connective tissue	Rheumatoid arthritis	BAG6	Large proline-rich protein BAG6	35883	894	1.29 [1.10-1.52]	0.00180197
Chapter XIII Diseases of the musculoskeletal system and connective tissue	Rheumatoid arthritis	BAIAP2	Brain-specific angiogenesis inhibitor 1-associated protein 2	35719	889	1.30 [1.20-1.42]	8.03E-10
Chapter XIII Diseases of the musculoskeletal system and connective tissue	Rheumatoid arthritis	BAMBI	BMP and activin membrane-bound inhibitor homolog	35719	889	1.41 [1.17-1.69]	0.000337608
Chapter XIII Diseases of the musculoskeletal system and connective tissue	Rheumatoid arthritis	BAP18	Chromatin complexes subunit BAP18	31733	788	1.22 [1.12-1.32]	2.62E-06
Chapter XIII Diseases of the musculoskeletal system and connective tissue	Rheumatoid arthritis	BATF	Basic leucine zipper transcriptional factor ATF-like	30946	774	1.08 [1.01-1.16]	0.0316073
Chapter XIII Diseases of the musculoskeletal system and connective tissue	Rheumatoid arthritis	BAX	Apoptosis regulator BAX	35693	886	1.13 [1.05-1.20]	0.000427951
Chapter XIII Diseases of the musculoskeletal system and connective tissue	Rheumatoid arthritis	BCAM	Basal cell adhesion molecule	36550	913	1.36 [1.07-1.73]	0.0112261
Chapter XIII Diseases of the musculoskeletal system and connective tissue	Rheumatoid arthritis	BCAN	Brevican core protein	36284	898	0.56 [0.47-0.66]	2.51E-11
Chapter XIII Diseases of the musculoskeletal system and connective tissue	Rheumatoid arthritis	BCAT1	Branched-chain-amino-acid aminotransferase, cytosolic	31815	788	1.67 [1.39-2.02]	5.89E-08
Chapter XIII Diseases of the musculoskeletal system and connective tissue	Rheumatoid arthritis	BCL2	Apoptosis regulator Bcl-2	31688	787	1.14 [1.03-1.27]	0.0148494
Chapter XIII Diseases of the musculoskeletal system and connective tissue	Rheumatoid arthritis	BCL2L15	Bcl-2-like protein 15	30872	766	1.25 [1.13-1.38]	2.10E-05
Chapter XIII Diseases of the musculoskeletal system and connective tissue	Rheumatoid arthritis	BCR	Breakpoint cluster region protein	36521	907	1.08 [1.01-1.15]	0.02323
Chapter XIII Diseases of the musculoskeletal system and connective tissue	Rheumatoid arthritis	BECN1	Beclin-1	30988	765	1.20 [1.08-1.34]	0.00110438
Chapter XIII Diseases of the musculoskeletal system and connective tissue	Rheumatoid arthritis	BHLHE40	Class E basic helix-loop-helix protein 40	30776	770	0.87 [0.78-0.97]	0.0098754
Chapter XIII Diseases of the musculoskeletal system and connective tissue	Rheumatoid arthritis	BHMT2	S-methylmethionine--homocysteine S-methyltransferase BHMT2	30779	763	0.72 [0.55-0.94]	0.0155504
Chapter XIII Diseases of the musculoskeletal system and connective tissue	Rheumatoid arthritis	BIRC2	Baculoviral IAP repeat-containing protein 2	35719	889	1.15 [1.05-1.26]	0.00325322
Chapter XIII Diseases of the musculoskeletal system and connective tissue	Rheumatoid arthritis	BLMH	Bleomycin hydrolase	36996	919	1.36 [1.14-1.61]	0.000517747
Chapter XIII Diseases of the musculoskeletal system and connective tissue	Rheumatoid arthritis	BLOC1S2	Biogenesis of lysosome-related organelles complex 1 subunit 2	30776	770	1.10 [1.02-1.20]	0.0207754
Chapter XIII Diseases of the musculoskeletal system and connective tissue	Rheumatoid arthritis	BLOC1S3	Biogenesis of lysosome-related organelles complex 1 subunit 3	31733	788	1.24 [1.06-1.46]	0.008714
Chapter XIII Diseases of the musculoskeletal system and connective tissue	Rheumatoid arthritis	BMP10	Bone morphogenetic protein 10	31115	772	0.74 [0.58-0.94]	0.0131435
Chapter XIII Diseases of the musculoskeletal system and connective tissue	Rheumatoid arthritis	BMPER	BMP-binding endothelial regulator protein	31115	772	1.82 [1.38-2.38]	1.87E-05
Chapter XIII Diseases of the musculoskeletal system and connective tissue	Rheumatoid arthritis	BNIP3L	BCL2/adenovirus E1B 19 kDa protein-interacting protein 3-like	30872	766	1.47 [1.28-1.69]	3.94E-08
Chapter XIII Diseases of the musculoskeletal system and connective tissue	Rheumatoid arthritis	BOC	Brother of CDO	35883	894	0.70 [0.54-0.90]	0.00503778
Chapter XIII Diseases of the musculoskeletal system and connective tissue	Rheumatoid arthritis	BOLA1	BolA-like protein 1	30776	770	1.22 [1.09-1.37]	0.000402617
Chapter XIII Diseases of the musculoskeletal system and connective tissue	Rheumatoid arthritis	BPIFB2	BPI fold-containing family B member 2	31762	786	1.19 [1.08-1.30]	0.000293051
Chapter XIII Diseases of the musculoskeletal system and connective tissue	Rheumatoid arthritis	BRK1	Protein BRICK1	35754	888	1.55 [1.37-1.76]	9.57E-12
Chapter XIII Diseases of the musculoskeletal system and connective tissue	Rheumatoid arthritis	BSG	Basigin	36893	921	3.76 [2.85-4.96]	5.53E-21
Chapter XIII Diseases of the musculoskeletal system and connective tissue	Rheumatoid arthritis	BST2	Bone marrow stromal antigen 2	36878	919	1.48 [1.36-1.62]	1.71E-19
Chapter XIII Diseases of the musculoskeletal system and connective tissue	Rheumatoid arthritis	BTC	Probetacellulin	35719	889	1.11 [1.03-1.20]	0.00800386
Chapter XIII Diseases of the musculoskeletal system and connective tissue	Rheumatoid arthritis	BTD	Biotinidase	31853	790	0.70 [0.51-0.96]	0.0265676
Chapter XIII Diseases of the musculoskeletal system and connective tissue	Rheumatoid arthritis	BTLA	B- and T-lymphocyte attenuator	30665	757	1.09 [1.01-1.16]	0.0202382
Chapter XIII Diseases of the musculoskeletal system and connective tissue	Rheumatoid arthritis	BTN2A1	Butyrophilin subfamily 2 member A1	36714	914	2.40 [1.95-2.96]	1.52E-16
Chapter XIII Diseases of the musculoskeletal system and connective tissue	Rheumatoid arthritis	BTN3A2	Butyrophilin subfamily 3 member A2	36521	907	1.76 [1.55-2.00]	6.49E-18
Chapter XIII Diseases of the musculoskeletal system and connective tissue	Rheumatoid arthritis	C1QA	Complement C1q subcomponent subunit A	36772	917	2.61 [2.04-3.34]	2.12E-14
Chapter XIII Diseases of the musculoskeletal system and connective tissue	Rheumatoid arthritis	C1QTNF1	Complement C1q tumor necrosis factor-related protein 1	36689	918	1.18 [1.03-1.34]	0.0146728
Chapter XIII Diseases of the musculoskeletal system and connective tissue	Rheumatoid arthritis	C1QTNF5	Complement C1q tumor necrosis factor-related protein 5	31115	772	1.34 [1.11-1.61]	0.00263843
Chapter XIII Diseases of the musculoskeletal system and connective tissue	Rheumatoid arthritis	C1RL	Complement C1r subcomponent-like protein	31791	789	2.57 [1.80-3.66]	1.76E-07
Chapter XIII Diseases of the musculoskeletal system and connective tissue	Rheumatoid arthritis	C2CD2L	Phospholipid transfer protein C2CD2L	35694	886	1.21 [1.06-1.37]	0.003483
Chapter XIII Diseases of the musculoskeletal system and connective tissue	Rheumatoid arthritis	C3	Complement C3	30210	748	1.20 [1.04-1.38]	0.0105296
Chapter XIII Diseases of the musculoskeletal system and connective tissue	Rheumatoid arthritis	C4BPB	C4b-binding protein beta chain	36674	915	1.57 [1.36-1.80]	3.01E-10
Chapter XIII Diseases of the musculoskeletal system and connective tissue	Rheumatoid arthritis	C5	Complement C5	31853	790	2.29 [1.51-3.47]	9.16E-05
Chapter XIII Diseases of the musculoskeletal system and connective tissue	Rheumatoid arthritis	C7	Complement component C7	31097	776	1.53 [1.23-1.91]	0.000118587
Chapter XIII Diseases of the musculoskeletal system and connective tissue	Rheumatoid arthritis	C9	Complement component C9	31842	796	1.55 [1.35-1.78]	3.58E-10
Chapter XIII Diseases of the musculoskeletal system and connective tissue	Rheumatoid arthritis	CA12	Carbonic anhydrase 12	36385	906	1.65 [1.39-1.95]	6.32E-09
Chapter XIII Diseases of the musculoskeletal system and connective tissue	Rheumatoid arthritis	CA14	Carbonic anhydrase 14	36884	920	0.68 [0.57-0.80]	4.45E-06
Chapter XIII Diseases of the musculoskeletal system and connective tissue	Rheumatoid arthritis	CA3	Carbonic anhydrase 3	36933	918	1.20 [1.10-1.32]	6.25E-05
Chapter XIII Diseases of the musculoskeletal system and connective tissue	Rheumatoid arthritis	CA5A	Carbonic anhydrase 5A, mitochondrial	35883	894	1.07 [1.01-1.14]	0.0331148
Chapter XIII Diseases of the musculoskeletal system and connective tissue	Rheumatoid arthritis	CA6	Carbonic anhydrase 6	36434	910	0.74 [0.68-0.81]	2.41E-10
Chapter XIII Diseases of the musculoskeletal system and connective tissue	Rheumatoid arthritis	CA9	Carbonic anhydrase 9	36884	920	1.22 [1.08-1.37]	0.00149939
Chapter XIII Diseases of the musculoskeletal system and connective tissue	Rheumatoid arthritis	CACNB3	Voltage-dependent L-type calcium channel subunit beta-3	31759	791	1.12 [1.03-1.21]	0.00772927
Chapter XIII Diseases of the musculoskeletal system and connective tissue	Rheumatoid arthritis	CACYBP	Calcyclin-binding protein	31060	769	1.11 [1.04-1.19]	0.00208391
Chapter XIII Diseases of the musculoskeletal system and connective tissue	Rheumatoid arthritis	CALB1	Calbindin	36385	906	1.19 [1.03-1.37]	0.0157005
Chapter XIII Diseases of the musculoskeletal system and connective tissue	Rheumatoid arthritis	CALB2	Calretinin	35754	888	1.27 [1.11-1.46]	0.000751582
Chapter XIII Diseases of the musculoskeletal system and connective tissue	Rheumatoid arthritis	CALCA	Calcitonin	36224	896	1.28 [1.17-1.39]	2.44E-08
Chapter XIII Diseases of the musculoskeletal system and connective tissue	Rheumatoid arthritis	CALCB	Calcitonin gene-related peptide 2	31733	788	1.27 [1.09-1.47]	0.00165377
Chapter XIII Diseases of the musculoskeletal system and connective tissue	Rheumatoid arthritis	CALCOCO2	Calcium-binding and coiled-coil domain-containing protein 2	30988	765	1.23 [1.13-1.35]	2.92E-06
Chapter XIII Diseases of the musculoskeletal system and connective tissue	Rheumatoid arthritis	CAMKK1	Calcium/calmodulin-dependent protein kinase kinase 1	35719	889	1.33 [1.18-1.51]	3.81E-06
Chapter XIII Diseases of the musculoskeletal system and connective tissue	Rheumatoid arthritis	CAMSAP1	Calmodulin-regulated spectrin-associated protein 1	31759	791	1.08 [1.01-1.15]	0.0223305
Chapter XIII Diseases of the musculoskeletal system and connective tissue	Rheumatoid arthritis	CANT1	Soluble calcium-activated nucleotidase 1	36444	906	2.76 [2.07-3.68]	3.92E-12
Chapter XIII Diseases of the musculoskeletal system and connective tissue	Rheumatoid arthritis	CAPG	Macrophage-capping protein	36321	906	1.34 [1.22-1.47]	9.64E-10
Chapter XIII Diseases of the musculoskeletal system and connective tissue	Rheumatoid arthritis	CAPS	Calcyphosin	31733	788	1.07 [1.01-1.14]	0.0279287
Chapter XIII Diseases of the musculoskeletal system and connective tissue	Rheumatoid arthritis	CASC3	Protein CASC3	30946	774	1.24 [1.06-1.45]	0.00672632
Chapter XIII Diseases of the musculoskeletal system and connective tissue	Rheumatoid arthritis	CASP1	Caspase-1	35754	888	1.10 [1.01-1.19]	0.0246677
Chapter XIII Diseases of the musculoskeletal system and connective tissue	Rheumatoid arthritis	CASP2	Caspase-2	36521	907	1.12 [1.03-1.22]	0.0093677
Chapter XIII Diseases of the musculoskeletal system and connective tissue	Rheumatoid arthritis	CASP4	Caspase-4	31246	781	1.05 [1.02-1.09]	0.00551846
Chapter XIII Diseases of the musculoskeletal system and connective tissue	Rheumatoid arthritis	CASP9	Caspase-9	30872	766	1.20 [1.09-1.33]	0.000313441
Chapter XIII Diseases of the musculoskeletal system and connective tissue	Rheumatoid arthritis	CBLIF	Cobalamin binding intrinsic factor	36496	908	1.10 [1.02-1.19]	0.0195252
Chapter XIII Diseases of the musculoskeletal system and connective tissue	Rheumatoid arthritis	CBLN4	Cerebellin-4	36884	920	0.45 [0.37-0.53]	1.06E-18
Chapter XIII Diseases of the musculoskeletal system and connective tissue	Rheumatoid arthritis	CBS	Cystathionine beta-synthase	30988	765	1.18 [1.04-1.34]	0.0106353
Chapter XIII Diseases of the musculoskeletal system and connective tissue	Rheumatoid arthritis	CBX2	Chromobox protein homolog 2	30779	763	0.82 [0.67-0.99]	0.0434525
Chapter XIII Diseases of the musculoskeletal system and connective tissue	Rheumatoid arthritis	CC2D1A	Coiled-coil and C2 domain-containing protein 1A	36284	898	1.13 [1.05-1.23]	0.00162725
Chapter XIII Diseases of the musculoskeletal system and connective tissue	Rheumatoid arthritis	CCDC134	Coiled-coil domain-containing protein 134	31668	786	1.19 [1.04-1.36]	0.0106413
Chapter XIII Diseases of the musculoskeletal system and connective tissue	Rheumatoid arthritis	CCDC80	Coiled-coil domain-containing protein 80	36547	908	1.27 [1.08-1.50]	0.00376362
Chapter XIII Diseases of the musculoskeletal system and connective tissue	Rheumatoid arthritis	CCL11	Eotaxin	36950	921	1.17 [1.00-1.37]	0.0437176
Chapter XIII Diseases of the musculoskeletal system and connective tissue	Rheumatoid arthritis	CCL14	C-C motif chemokine 14	36450	913	1.45 [1.27-1.65]	1.97E-08
Chapter XIII Diseases of the musculoskeletal system and connective tissue	Rheumatoid arthritis	CCL15	C-C motif chemokine 15	36996	919	1.45 [1.28-1.64]	2.84E-09
Chapter XIII Diseases of the musculoskeletal system and connective tissue	Rheumatoid arthritis	CCL16	C-C motif chemokine 16	36996	919	1.38 [1.23-1.54]	2.95E-08
Chapter XIII Diseases of the musculoskeletal system and connective tissue	Rheumatoid arthritis	CCL17	C-C motif chemokine 17	36465	908	1.13 [1.06-1.21]	0.000115733
Chapter XIII Diseases of the musculoskeletal system and connective tissue	Rheumatoid arthritis	CCL18	C-C motif chemokine 18	36033	903	1.27 [1.18-1.36]	5.95E-12
Chapter XIII Diseases of the musculoskeletal system and connective tissue	Rheumatoid arthritis	CCL19	C-C motif chemokine 19	36878	919	1.11 [1.06-1.15]	3.22E-07
Chapter XIII Diseases of the musculoskeletal system and connective tissue	Rheumatoid arthritis	CCL2	C-C motif chemokine 2	36225	898	1.15 [1.04-1.29]	0.00960347
Chapter XIII Diseases of the musculoskeletal system and connective tissue	Rheumatoid arthritis	CCL20	C-C motif chemokine 20	36950	921	1.19 [1.12-1.26]	3.14E-09
Chapter XIII Diseases of the musculoskeletal system and connective tissue	Rheumatoid arthritis	CCL21	C-C motif chemokine 21	36714	914	1.53 [1.39-1.68]	3.94E-18
Chapter XIII Diseases of the musculoskeletal system and connective tissue	Rheumatoid arthritis	CCL23	C-C motif chemokine 23	36714	914	1.45 [1.26-1.66]	1.24E-07
Chapter XIII Diseases of the musculoskeletal system and connective tissue	Rheumatoid arthritis	CCL24	C-C motif chemokine 24	36651	912	1.09 [1.02-1.17]	0.013023
Chapter XIII Diseases of the musculoskeletal system and connective tissue	Rheumatoid arthritis	CCL25	C-C motif chemokine 25	36950	921	1.17 [1.04-1.32]	0.010014
Chapter XIII Diseases of the musculoskeletal system and connective tissue	Rheumatoid arthritis	CCL27	C-C motif chemokine 27	36547	908	1.14 [1.03-1.26]	0.00889495
Chapter XIII Diseases of the musculoskeletal system and connective tissue	Rheumatoid arthritis	CCL28	C-C motif chemokine 28	36402	905	1.21 [1.10-1.33]	6.19E-05
Chapter XIII Diseases of the musculoskeletal system and connective tissue	Rheumatoid arthritis	CCL3	C-C motif chemokine 3	36521	907	1.28 [1.21-1.36]	5.57E-17
Chapter XIII Diseases of the musculoskeletal system and connective tissue	Rheumatoid arthritis	CCL4	C-C motif chemokine 4	36588	911	1.19 [1.11-1.28]	9.67E-07
Chapter XIII Diseases of the musculoskeletal system and connective tissue	Rheumatoid arthritis	CCL5	C-C motif chemokine 5	36689	918	1.06 [1.01-1.13]	0.0323247
Chapter XIII Diseases of the musculoskeletal system and connective tissue	Rheumatoid arthritis	CCL7	C-C motif chemokine 7	36521	907	1.59 [1.49-1.69]	8.86E-46
Chapter XIII Diseases of the musculoskeletal system and connective tissue	Rheumatoid arthritis	CCL8	C-C motif chemokine 8	36832	919	1.14 [1.04-1.26]	0.00780808
Chapter XIII Diseases of the musculoskeletal system and connective tissue	Rheumatoid arthritis	CCN1	CCN family member 1	36325	905	1.09 [1.00-1.18]	0.0409841
Chapter XIII Diseases of the musculoskeletal system and connective tissue	Rheumatoid arthritis	CCN3	CCN family member 3	36936	917	1.80 [1.53-2.11]	9.54E-13
Chapter XIII Diseases of the musculoskeletal system and connective tissue	Rheumatoid arthritis	CCN4	CCN family member 4	36884	920	1.46 [1.28-1.67]	2.77E-08
Chapter XIII Diseases of the musculoskeletal system and connective tissue	Rheumatoid arthritis	CCN5	CCN family member 5	36550	913	1.28 [1.10-1.49]	0.00106069
Chapter XIII Diseases of the musculoskeletal system and connective tissue	Rheumatoid arthritis	CCT5	T-complex protein 1 subunit epsilon	35719	889	1.24 [1.10-1.40]	0.000421587
Chapter XIII Diseases of the musculoskeletal system and connective tissue	Rheumatoid arthritis	CD14	Monocyte differentiation antigen CD14	35780	893	1.74 [1.52-1.99]	3.52E-16
Chapter XIII Diseases of the musculoskeletal system and connective tissue	Rheumatoid arthritis	CD163	Scavenger receptor cysteine-rich type 1 protein M130	36689	918	1.68 [1.48-1.90]	1.19E-15
Chapter XIII Diseases of the musculoskeletal system and connective tissue	Rheumatoid arthritis	CD177	CD177 antigen	36485	912	1.07 [1.02-1.13]	0.00348995
Chapter XIII Diseases of the musculoskeletal system and connective tissue	Rheumatoid arthritis	CD1C	T-cell surface glycoprotein CD1c	36674	915	0.50 [0.40-0.63]	2.32E-09
Chapter XIII Diseases of the musculoskeletal system and connective tissue	Rheumatoid arthritis	CD209	CD209 antigen	36630	910	0.84 [0.72-0.98]	0.023215
Chapter XIII Diseases of the musculoskeletal system and connective tissue	Rheumatoid arthritis	CD22	B-cell receptor CD22	36950	921	1.40 [1.22-1.59]	8.09E-07
Chapter XIII Diseases of the musculoskeletal system and connective tissue	Rheumatoid arthritis	CD226	CD226 antigen	30872	766	1.28 [1.09-1.50]	0.002874
Chapter XIII Diseases of the musculoskeletal system and connective tissue	Rheumatoid arthritis	CD27	CD27 antigen	36674	915	2.30 [2.04-2.60]	2.43E-41
Chapter XIII Diseases of the musculoskeletal system and connective tissue	Rheumatoid arthritis	CD274	Programmed cell death 1 ligand 1	36284	898	2.21 [1.93-2.53]	2.83E-31
Chapter XIII Diseases of the musculoskeletal system and connective tissue	Rheumatoid arthritis	CD276	CD276 antigen	36528	909	1.59 [1.34-1.88]	7.19E-08
Chapter XIII Diseases of the musculoskeletal system and connective tissue	Rheumatoid arthritis	CD28	T-cell-specific surface glycoprotein CD28	35719	889	1.62 [1.42-1.84]	1.08E-12
Chapter XIII Diseases of the musculoskeletal system and connective tissue	Rheumatoid arthritis	CD300A	CMRF35-like molecule 8	31115	772	2.43 [1.95-3.03]	3.63E-15
Chapter XIII Diseases of the musculoskeletal system and connective tissue	Rheumatoid arthritis	CD300C	CMRF35-like molecule 6	36878	919	2.08 [1.78-2.42]	4.26E-21
Chapter XIII Diseases of the musculoskeletal system and connective tissue	Rheumatoid arthritis	CD300E	CMRF35-like molecule 2	36760	919	2.41 [2.12-2.74]	5.20E-41
Chapter XIII Diseases of the musculoskeletal system and connective tissue	Rheumatoid arthritis	CD300LF	CMRF35-like molecule 1	36884	920	1.37 [1.24-1.52]	1.49E-09
Chapter XIII Diseases of the musculoskeletal system and connective tissue	Rheumatoid arthritis	CD302	CD302 antigen	36385	906	2.55 [2.17-2.98]	1.07E-30
Chapter XIII Diseases of the musculoskeletal system and connective tissue	Rheumatoid arthritis	CD33	Myeloid cell surface antigen CD33	36674	915	1.11 [1.03-1.20]	0.00756947
Chapter XIII Diseases of the musculoskeletal system and connective tissue	Rheumatoid arthritis	CD34	Hematopoietic progenitor cell antigen CD34	36751	916	0.55 [0.43-0.70]	1.55E-06
Chapter XIII Diseases of the musculoskeletal system and connective tissue	Rheumatoid arthritis	CD36	Platelet glycoprotein 4	30872	766	1.27 [1.09-1.47]	0.00175015
Chapter XIII Diseases of the musculoskeletal system and connective tissue	Rheumatoid arthritis	CD38	ADP-ribosyl cyclase/cyclic ADP-ribose hydrolase 1	36385	906	1.56 [1.30-1.87]	2.29E-06
Chapter XIII Diseases of the musculoskeletal system and connective tissue	Rheumatoid arthritis	CD3E	T-cell surface glycoprotein CD3 epsilon chain	31246	781	1.19 [1.02-1.39]	0.0231808
Chapter XIII Diseases of the musculoskeletal system and connective tissue	Rheumatoid arthritis	CD4	T-cell surface glycoprotein CD4	36462	906	1.53 [1.34-1.75]	2.61E-10
Chapter XIII Diseases of the musculoskeletal system and connective tissue	Rheumatoid arthritis	CD40	Tumor necrosis factor receptor superfamily member 5	36525	909	1.38 [1.24-1.54]	1.01E-08
Chapter XIII Diseases of the musculoskeletal system and connective tissue	Rheumatoid arthritis	CD46	Membrane cofactor protein	36310	909	1.75 [1.44-2.12]	1.46E-08
Chapter XIII Diseases of the musculoskeletal system and connective tissue	Rheumatoid arthritis	CD48	CD48 antigen	36651	912	1.91 [1.58-2.32]	3.61E-11
Chapter XIII Diseases of the musculoskeletal system and connective tissue	Rheumatoid arthritis	CD5	T-cell surface glycoprotein CD5	36832	919	1.65 [1.41-1.94]	6.43E-10
Chapter XIII Diseases of the musculoskeletal system and connective tissue	Rheumatoid arthritis	CD55	Complement decay-accelerating factor	35252	882	1.43 [1.15-1.79]	0.00138518
Chapter XIII Diseases of the musculoskeletal system and connective tissue	Rheumatoid arthritis	CD59	CD59 glycoprotein	35237	873	2.31 [1.84-2.89]	4.11E-13
Chapter XIII Diseases of the musculoskeletal system and connective tissue	Rheumatoid arthritis	CD5L	CD5 antigen-like	31675	788	1.42 [1.23-1.64]	1.23E-06
Chapter XIII Diseases of the musculoskeletal system and connective tissue	Rheumatoid arthritis	CD69	Early activation antigen CD69	36353	904	1.08 [1.01-1.16]	0.0256535
Chapter XIII Diseases of the musculoskeletal system and connective tissue	Rheumatoid arthritis	CD7	T-cell antigen CD7	30810	765	1.27 [1.09-1.48]	0.00266031
Chapter XIII Diseases of the musculoskeletal system and connective tissue	Rheumatoid arthritis	CD70	CD70 antigen	36521	907	1.40 [1.22-1.60]	1.15E-06
Chapter XIII Diseases of the musculoskeletal system and connective tissue	Rheumatoid arthritis	CD72	B-cell differentiation antigen CD72	31115	772	1.76 [1.51-2.04]	1.38E-13
Chapter XIII Diseases of the musculoskeletal system and connective tissue	Rheumatoid arthritis	CD74	HLA class II histocompatibility antigen gamma chain	36878	919	2.57 [2.22-2.97]	9.60E-37
Chapter XIII Diseases of the musculoskeletal system and connective tissue	Rheumatoid arthritis	CD79B	B-cell antigen receptor complex-associated protein beta chain	36950	921	1.81 [1.62-2.02]	2.65E-25
Chapter XIII Diseases of the musculoskeletal system and connective tissue	Rheumatoid arthritis	CD80	T-lymphocyte activation antigen CD80	31815	788	2.65 [2.25-3.10]	8.86E-33
Chapter XIII Diseases of the musculoskeletal system and connective tissue	Rheumatoid arthritis	CD83	CD83 antigen	36521	907	2.18 [1.86-2.56]	2.83E-22
Chapter XIII Diseases of the musculoskeletal system and connective tissue	Rheumatoid arthritis	CD93	Complement component C1q receptor	35140	881	1.44 [1.19-1.74]	0.00018049
Chapter XIII Diseases of the musculoskeletal system and connective tissue	Rheumatoid arthritis	CD99	CD99 antigen	36550	913	1.46 [1.08-1.96]	0.0133339
Chapter XIII Diseases of the musculoskeletal system and connective tissue	Rheumatoid arthritis	CD99L2	CD99 antigen-like protein 2	36550	913	2.23 [1.76-2.82]	3.23E-11
Chapter XIII Diseases of the musculoskeletal system and connective tissue	Rheumatoid arthritis	CDA	Cytidine deaminase	31749	788	1.40 [1.23-1.59]	2.95E-07
Chapter XIII Diseases of the musculoskeletal system and connective tissue	Rheumatoid arthritis	CDAN1	Codanin-1	31733	788	0.67 [0.49-0.93]	0.0171474
Chapter XIII Diseases of the musculoskeletal system and connective tissue	Rheumatoid arthritis	CDC27	Cell division cycle protein 27 homolog	35719	889	1.20 [1.09-1.31]	0.000104603
Chapter XIII Diseases of the musculoskeletal system and connective tissue	Rheumatoid arthritis	CDC37	Hsp90 co-chaperone Cdc37	36674	915	1.08 [1.00-1.15]	0.0357957
Chapter XIII Diseases of the musculoskeletal system and connective tissue	Rheumatoid arthritis	CDC42BPB	Serine/threonine-protein kinase MRCK beta	31688	787	1.10 [1.04-1.18]	0.00260219
Chapter XIII Diseases of the musculoskeletal system and connective tissue	Rheumatoid arthritis	CDCP1	CUB domain-containing protein 1	36284	898	1.81 [1.64-2.00]	4.44E-31
Chapter XIII Diseases of the musculoskeletal system and connective tissue	Rheumatoid arthritis	CDH1	Cadherin-1	35328	879	1.21 [1.05-1.39]	0.00651357
Chapter XIII Diseases of the musculoskeletal system and connective tissue	Rheumatoid arthritis	CDH2	Cadherin-2	36547	908	1.32 [1.12-1.56]	0.000843008
Chapter XIII Diseases of the musculoskeletal system and connective tissue	Rheumatoid arthritis	CDH23	Cadherin-23	31733	788	0.70 [0.54-0.92]	0.0113538
Chapter XIII Diseases of the musculoskeletal system and connective tissue	Rheumatoid arthritis	CDH3	Cadherin-3	36878	919	1.25 [1.06-1.46]	0.00654535
Chapter XIII Diseases of the musculoskeletal system and connective tissue	Rheumatoid arthritis	CDK1	Cyclin-dependent kinase 1	30665	757	1.25 [1.03-1.51]	0.021228
Chapter XIII Diseases of the musculoskeletal system and connective tissue	Rheumatoid arthritis	CDK5RAP3	CDK5 regulatory subunit-associated protein 3	31759	791	1.15 [1.03-1.28]	0.0117259
Chapter XIII Diseases of the musculoskeletal system and connective tissue	Rheumatoid arthritis	CDNF	Cerebral dopamine neurotrophic factor	36385	906	1.35 [1.15-1.58]	0.000246018
Chapter XIII Diseases of the musculoskeletal system and connective tissue	Rheumatoid arthritis	CDON	Cell adhesion molecule-related/down-regulated by oncogenes	36591	911	0.75 [0.60-0.93]	0.00938502
Chapter XIII Diseases of the musculoskeletal system and connective tissue	Rheumatoid arthritis	CEACAM1	Carcinoembryonic antigen-related cell adhesion molecule 1	36613	914	1.50 [1.17-1.94]	0.00160127
Chapter XIII Diseases of the musculoskeletal system and connective tissue	Rheumatoid arthritis	CEACAM20	Carcinoembryonic antigen-related cell adhesion molecule 20	31246	781	1.41 [1.25-1.60]	4.00E-08
Chapter XIII Diseases of the musculoskeletal system and connective tissue	Rheumatoid arthritis	CEACAM21	Carcinoembryonic antigen-related cell adhesion molecule 21	36521	907	1.15 [1.08-1.23]	2.87E-05
Chapter XIII Diseases of the musculoskeletal system and connective tissue	Rheumatoid arthritis	CEACAM5	Carcinoembryonic antigen-related cell adhesion molecule 5	35262	879	1.14 [1.04-1.24]	0.00563465
Chapter XIII Diseases of the musculoskeletal system and connective tissue	Rheumatoid arthritis	CEACAM6	Carcinoembryonic antigen-related cell adhesion molecule 6	31817	785	1.37 [1.18-1.59]	4.05E-05
Chapter XIII Diseases of the musculoskeletal system and connective tissue	Rheumatoid arthritis	CEACAM8	Carcinoembryonic antigen-related cell adhesion molecule 8	35883	894	1.30 [1.16-1.45]	5.34E-06
Chapter XIII Diseases of the musculoskeletal system and connective tissue	Rheumatoid arthritis	CEP112	Centrosomal protein of 112 kDa	30779	763	1.17 [1.02-1.33]	0.0245325
Chapter XIII Diseases of the musculoskeletal system and connective tissue	Rheumatoid arthritis	CEP164	Centrosomal protein of 164 kDa	35888	889	1.11 [1.03-1.20]	0.00550144
Chapter XIII Diseases of the musculoskeletal system and connective tissue	Rheumatoid arthritis	CEP170	Centrosomal protein of 170 kDa	30988	765	1.16 [1.06-1.26]	0.00100512
Chapter XIII Diseases of the musculoskeletal system and connective tissue	Rheumatoid arthritis	CEP20	Centrosomal protein 20	35719	889	1.22 [1.13-1.32]	2.72E-07
Chapter XIII Diseases of the musculoskeletal system and connective tissue	Rheumatoid arthritis	CEP43	Centrosomal protein 43	35597	885	1.10 [1.01-1.20]	0.0317298
Chapter XIII Diseases of the musculoskeletal system and connective tissue	Rheumatoid arthritis	CEP85	Centrosomal protein of 85 kDa	35719	889	1.17 [1.07-1.28]	0.000471479
Chapter XIII Diseases of the musculoskeletal system and connective tissue	Rheumatoid arthritis	CERT	Ceramide transfer protein	35754	888	1.19 [1.08-1.31]	0.00046882
Chapter XIII Diseases of the musculoskeletal system and connective tissue	Rheumatoid arthritis	CETN2	Centrin-2	35754	888	1.10 [1.01-1.20]	0.032989
Chapter XIII Diseases of the musculoskeletal system and connective tissue	Rheumatoid arthritis	CETN3	Centrin-3	31688	787	1.13 [1.04-1.23]	0.00546083
Chapter XIII Diseases of the musculoskeletal system and connective tissue	Rheumatoid arthritis	CFC1	Cryptic protein	35719	889	1.17 [1.03-1.32]	0.0128292
Chapter XIII Diseases of the musculoskeletal system and connective tissue	Rheumatoid arthritis	CFD	Complement factor D	31853	790	1.60 [1.18-2.16]	0.00234919
Chapter XIII Diseases of the musculoskeletal system and connective tissue	Rheumatoid arthritis	CFH	Complement factor H	29964	737	1.58 [1.16-2.15]	0.00379129
Chapter XIII Diseases of the musculoskeletal system and connective tissue	Rheumatoid arthritis	CFHR2	Complement factor H-related protein 2	31619	786	1.16 [1.02-1.31]	0.0232819
Chapter XIII Diseases of the musculoskeletal system and connective tissue	Rheumatoid arthritis	CFHR5	Complement factor H-related protein 5	31422	787	1.62 [1.37-1.92]	2.16E-08
Chapter XIII Diseases of the musculoskeletal system and connective tissue	Rheumatoid arthritis	CFI	Complement factor I	31853	790	2.62 [1.86-3.68]	3.14E-08
Chapter XIII Diseases of the musculoskeletal system and connective tissue	Rheumatoid arthritis	CGREF1	Cell growth regulator with EF hand domain protein 1	36547	908	1.41 [1.23-1.62]	7.18E-07
Chapter XIII Diseases of the musculoskeletal system and connective tissue	Rheumatoid arthritis	CHAC2	Glutathione-specific gamma-glutamylcyclotransferase 2	35719	889	1.20 [1.10-1.31]	7.26E-05
Chapter XIII Diseases of the musculoskeletal system and connective tissue	Rheumatoid arthritis	CHAD	Chondroadherin	31115	772	0.70 [0.62-0.80]	1.51E-07
Chapter XIII Diseases of the musculoskeletal system and connective tissue	Rheumatoid arthritis	CHCHD10	Coiled-coil-helix-coiled-coil-helix domain-containing protein 10, mitochondrial	31733	788	2.07 [1.83-2.34]	3.04E-31
Chapter XIII Diseases of the musculoskeletal system and connective tissue	Rheumatoid arthritis	CHCHD6	MICOS complex subunit MIC25	31668	786	1.49 [1.22-1.81]	9.15E-05
Chapter XIII Diseases of the musculoskeletal system and connective tissue	Rheumatoid arthritis	CHGA	Chromogranin-A	31817	785	1.46 [1.38-1.55]	8.92E-38
Chapter XIII Diseases of the musculoskeletal system and connective tissue	Rheumatoid arthritis	CHI3L1	Chitinase-3-like protein 1	35725	896	1.35 [1.26-1.44]	4.52E-18
Chapter XIII Diseases of the musculoskeletal system and connective tissue	Rheumatoid arthritis	CHIT1	Chitotriosidase-1	36694	911	1.06 [1.02-1.11]	0.005358
Chapter XIII Diseases of the musculoskeletal system and connective tissue	Rheumatoid arthritis	CHRDL1	Chordin-like protein 1	36651	912	1.55 [1.29-1.87]	3.86E-06
Chapter XIII Diseases of the musculoskeletal system and connective tissue	Rheumatoid arthritis	CIAPIN1	Anamorsin	36674	915	1.10 [1.00-1.20]	0.0483136
Chapter XIII Diseases of the musculoskeletal system and connective tissue	Rheumatoid arthritis	CILP	Cartilage intermediate layer protein 1	31817	785	1.35 [1.19-1.54]	5.36E-06
Chapter XIII Diseases of the musculoskeletal system and connective tissue	Rheumatoid arthritis	CIRBP	Cold-inducible RNA-binding protein	31688	787	1.09 [1.01-1.17]	0.0224036
Chapter XIII Diseases of the musculoskeletal system and connective tissue	Rheumatoid arthritis	CIT	Citron Rho-interacting kinase	30946	774	1.36 [1.19-1.54]	2.53E-06
Chapter XIII Diseases of the musculoskeletal system and connective tissue	Rheumatoid arthritis	CKAP4	Cytoskeleton-associated protein 4	36768	918	2.43 [2.07-2.85]	2.80E-27
Chapter XIII Diseases of the musculoskeletal system and connective tissue	Rheumatoid arthritis	CKB	Creatine kinase B-type	31817	785	1.56 [1.40-1.75]	7.58E-15
Chapter XIII Diseases of the musculoskeletal system and connective tissue	Rheumatoid arthritis	CLEC11A	C-type lectin domain family 11 member A	36490	911	1.32 [1.17-1.49]	8.70E-06
Chapter XIII Diseases of the musculoskeletal system and connective tissue	Rheumatoid arthritis	CLEC12A	C-type lectin domain family 12 member A	30872	766	1.72 [1.27-2.32]	0.000437304
Chapter XIII Diseases of the musculoskeletal system and connective tissue	Rheumatoid arthritis	CLEC14A	C-type lectin domain family 14 member A	36550	913	1.83 [1.53-2.19]	3.39E-11
Chapter XIII Diseases of the musculoskeletal system and connective tissue	Rheumatoid arthritis	CLEC1A	C-type lectin domain family 1 member A	35883	894	1.51 [1.26-1.80]	5.44E-06
Chapter XIII Diseases of the musculoskeletal system and connective tissue	Rheumatoid arthritis	CLEC1B	C-type lectin domain family 1 member B	36878	919	1.07 [1.00-1.13]	0.0368341
Chapter XIII Diseases of the musculoskeletal system and connective tissue	Rheumatoid arthritis	CLEC3B	Tetranectin	31120	778	0.43 [0.31-0.60]	5.41E-07
Chapter XIII Diseases of the musculoskeletal system and connective tissue	Rheumatoid arthritis	CLEC4A	C-type lectin domain family 4 member A	36521	907	0.78 [0.66-0.91]	0.00204293
Chapter XIII Diseases of the musculoskeletal system and connective tissue	Rheumatoid arthritis	CLEC4D	C-type lectin domain family 4 member D	36521	907	1.35 [1.23-1.48]	1.20E-10
Chapter XIII Diseases of the musculoskeletal system and connective tissue	Rheumatoid arthritis	CLEC4G	C-type lectin domain family 4 member G	36521	907	1.44 [1.21-1.72]	5.59E-05
Chapter XIII Diseases of the musculoskeletal system and connective tissue	Rheumatoid arthritis	CLEC4M	C-type lectin domain family 4 member M	31760	785	0.86 [0.75-0.99]	0.0411217
Chapter XIII Diseases of the musculoskeletal system and connective tissue	Rheumatoid arthritis	CLEC5A	C-type lectin domain family 5 member A	36419	905	2.47 [2.05-2.98]	1.13E-21
Chapter XIII Diseases of the musculoskeletal system and connective tissue	Rheumatoid arthritis	CLEC6A	C-type lectin domain family 6 member A	35719	889	1.67 [1.48-1.87]	3.19E-18
Chapter XIII Diseases of the musculoskeletal system and connective tissue	Rheumatoid arthritis	CLEC7A	C-type lectin domain family 7 member A	36950	921	1.46 [1.29-1.65]	2.56E-09
Chapter XIII Diseases of the musculoskeletal system and connective tissue	Rheumatoid arthritis	CLGN	Calmegin	30946	774	1.30 [1.12-1.50]	0.000402068
Chapter XIII Diseases of the musculoskeletal system and connective tissue	Rheumatoid arthritis	CLIP2	CAP-Gly domain-containing linker protein 2	36521	907	1.08 [1.02-1.14]	0.00506653
Chapter XIII Diseases of the musculoskeletal system and connective tissue	Rheumatoid arthritis	CLMP	CXADR-like membrane protein	36884	920	1.96 [1.48-2.58]	2.07E-06
Chapter XIII Diseases of the musculoskeletal system and connective tissue	Rheumatoid arthritis	CLPP	ATP-dependent Clp protease proteolytic subunit, mitochondrial	36224	896	1.11 [1.05-1.18]	0.00053834
Chapter XIII Diseases of the musculoskeletal system and connective tissue	Rheumatoid arthritis	CLSPN	Claspin	35694	886	1.21 [1.06-1.39]	0.00541988
Chapter XIII Diseases of the musculoskeletal system and connective tissue	Rheumatoid arthritis	CLSTN3	Calsyntenin-3	31733	788	1.40 [1.13-1.73]	0.001969
Chapter XIII Diseases of the musculoskeletal system and connective tissue	Rheumatoid arthritis	CLTA	Clathrin light chain A	35883	894	1.35 [1.22-1.50]	1.15E-08
Chapter XIII Diseases of the musculoskeletal system and connective tissue	Rheumatoid arthritis	CLUL1	Clusterin-like protein 1	36496	907	0.85 [0.75-0.97]	0.0172002
Chapter XIII Diseases of the musculoskeletal system and connective tissue	Rheumatoid arthritis	CNDP1	Beta-Ala-His dipeptidase	36689	918	0.78 [0.69-0.88]	5.88E-05
Chapter XIII Diseases of the musculoskeletal system and connective tissue	Rheumatoid arthritis	CNP	2',3'-cyclic-nucleotide 3'-phosphodiesterase	30929	763	1.15 [1.06-1.26]	0.00149021
Chapter XIII Diseases of the musculoskeletal system and connective tissue	Rheumatoid arthritis	CNPY4	Protein canopy homolog 4	36385	906	1.08 [1.00-1.17]	0.0448802
Chapter XIII Diseases of the musculoskeletal system and connective tissue	Rheumatoid arthritis	CNTN1	Contactin-1	36996	919	0.43 [0.36-0.53]	2.26E-16
Chapter XIII Diseases of the musculoskeletal system and connective tissue	Rheumatoid arthritis	CNTN2	Contactin-2	36884	920	0.84 [0.73-0.96]	0.0091733
Chapter XIII Diseases of the musculoskeletal system and connective tissue	Rheumatoid arthritis	CNTN4	Contactin-4	36550	913	0.57 [0.45-0.72]	2.80E-06
Chapter XIII Diseases of the musculoskeletal system and connective tissue	Rheumatoid arthritis	CNTN5	Contactin-5	36637	909	0.59 [0.50-0.69]	1.18E-10
Chapter XIII Diseases of the musculoskeletal system and connective tissue	Rheumatoid arthritis	COCH	Cochlin	31815	788	1.29 [1.12-1.49]	0.00034759
Chapter XIII Diseases of the musculoskeletal system and connective tissue	Rheumatoid arthritis	COL18A1	Collagen alpha-1(XVIII) chain	36682	911	3.37 [2.64-4.30]	2.63E-22
Chapter XIII Diseases of the musculoskeletal system and connective tissue	Rheumatoid arthritis	COL28A1	Collagen alpha-1(XXVIII) chain	30946	774	0.82 [0.75-0.90]	2.96E-05
Chapter XIII Diseases of the musculoskeletal system and connective tissue	Rheumatoid arthritis	COL4A1	Collagen alpha-1(IV) chain	36547	908	1.28 [1.11-1.48]	0.000711207
Chapter XIII Diseases of the musculoskeletal system and connective tissue	Rheumatoid arthritis	COL5A1	Collagen alpha-1(V) chain	31115	772	1.28 [1.09-1.51]	0.00324228
Chapter XIII Diseases of the musculoskeletal system and connective tissue	Rheumatoid arthritis	COL6A3	Collagen alpha-3(VI) chain	36996	919	2.20 [1.89-2.56]	1.65E-24
Chapter XIII Diseases of the musculoskeletal system and connective tissue	Rheumatoid arthritis	COL9A1	Collagen alpha-1(IX) chain	36521	907	1.63 [1.46-1.83]	7.06E-17
Chapter XIII Diseases of the musculoskeletal system and connective tissue	Rheumatoid arthritis	COLEC12	Collectin-12	36528	909	2.41 [1.94-2.99]	1.69E-15
Chapter XIII Diseases of the musculoskeletal system and connective tissue	Rheumatoid arthritis	COMMD1	COMM domain-containing protein 1	30988	765	1.25 [1.12-1.40]	5.84E-05
Chapter XIII Diseases of the musculoskeletal system and connective tissue	Rheumatoid arthritis	COMP	Cartilage oligomeric matrix protein	36164	902	1.33 [1.12-1.59]	0.00147605
Chapter XIII Diseases of the musculoskeletal system and connective tissue	Rheumatoid arthritis	COQ7	5-demethoxyubiquinone hydroxylase, mitochondrial	30988	765	1.21 [1.04-1.39]	0.0107064
Chapter XIII Diseases of the musculoskeletal system and connective tissue	Rheumatoid arthritis	CORO1A	Coronin-1A	35795	885	1.13 [1.06-1.21]	7.94E-05
Chapter XIII Diseases of the musculoskeletal system and connective tissue	Rheumatoid arthritis	COX5B	Cytochrome c oxidase subunit 5B, mitochondrial	36385	906	1.18 [1.09-1.28]	6.65E-05
Chapter XIII Diseases of the musculoskeletal system and connective tissue	Rheumatoid arthritis	COX6B1	Cytochrome c oxidase subunit 6B1	31815	788	1.43 [1.18-1.75]	0.000345575
Chapter XIII Diseases of the musculoskeletal system and connective tissue	Rheumatoid arthritis	CPA1	Carboxypeptidase A1	36996	919	1.10 [1.00-1.21]	0.0460652
Chapter XIII Diseases of the musculoskeletal system and connective tissue	Rheumatoid arthritis	CPE	Carboxypeptidase E	36585	913	0.75 [0.65-0.86]	3.95E-05
Chapter XIII Diseases of the musculoskeletal system and connective tissue	Rheumatoid arthritis	CPLX2	Complexin-2	30665	757	0.76 [0.60-0.96]	0.0227889
Chapter XIII Diseases of the musculoskeletal system and connective tissue	Rheumatoid arthritis	CPM	Carboxypeptidase M	36707	911	1.38 [1.17-1.63]	0.000102658
Chapter XIII Diseases of the musculoskeletal system and connective tissue	Rheumatoid arthritis	CPOX	Oxygen-dependent coproporphyrinogen-III oxidase, mitochondrial	30872	766	1.56 [1.27-1.92]	2.35E-05
Chapter XIII Diseases of the musculoskeletal system and connective tissue	Rheumatoid arthritis	CPXM1	Probable carboxypeptidase X1	36674	915	1.11 [1.02-1.21]	0.0119582
Chapter XIII Diseases of the musculoskeletal system and connective tissue	Rheumatoid arthritis	CPXM2	Inactive carboxypeptidase-like protein X2	31815	788	1.38 [1.07-1.76]	0.0113596
Chapter XIII Diseases of the musculoskeletal system and connective tissue	Rheumatoid arthritis	CR1	Complement receptor type 1	31704	794	1.30 [1.08-1.56]	0.0063068
Chapter XIII Diseases of the musculoskeletal system and connective tissue	Rheumatoid arthritis	CR2	Complement receptor type 2	36689	918	1.15 [1.02-1.31]	0.0248141
Chapter XIII Diseases of the musculoskeletal system and connective tissue	Rheumatoid arthritis	CRACR2A	EF-hand calcium-binding domain-containing protein 4B	35719	889	1.12 [1.05-1.19]	0.00103337
Chapter XIII Diseases of the musculoskeletal system and connective tissue	Rheumatoid arthritis	CREBZF	CREB/ATF bZIP transcription factor	30665	757	0.69 [0.52-0.92]	0.0105446
Chapter XIII Diseases of the musculoskeletal system and connective tissue	Rheumatoid arthritis	CREG1	Protein CREG1	36046	903	1.24 [1.07-1.45]	0.00455222
Chapter XIII Diseases of the musculoskeletal system and connective tissue	Rheumatoid arthritis	CRELD1	Protein disulfide isomerase CRELD1	31115	772	1.80 [1.51-2.16]	1.16E-10
Chapter XIII Diseases of the musculoskeletal system and connective tissue	Rheumatoid arthritis	CRELD2	Protein disulfide isomerase CRELD2	36651	912	1.25 [1.12-1.40]	6.39E-05
Chapter XIII Diseases of the musculoskeletal system and connective tissue	Rheumatoid arthritis	CRHBP	Corticotropin-releasing factor-binding protein	36528	909	1.55 [1.26-1.91]	4.23E-05
Chapter XIII Diseases of the musculoskeletal system and connective tissue	Rheumatoid arthritis	CRIM1	Cysteine-rich motor neuron 1 protein	36714	914	2.50 [1.90-3.28]	4.15E-11
Chapter XIII Diseases of the musculoskeletal system and connective tissue	Rheumatoid arthritis	CRIP2	Cysteine-rich protein 2	36284	898	1.26 [1.08-1.46]	0.00255576
Chapter XIII Diseases of the musculoskeletal system and connective tissue	Rheumatoid arthritis	CRLF1	Cytokine receptor-like factor 1	36714	914	1.27 [1.01-1.60]	0.0413659
Chapter XIII Diseases of the musculoskeletal system and connective tissue	Rheumatoid arthritis	CRTAC1	Cartilage acidic protein 1	36996	919	1.65 [1.35-2.03]	1.33E-06
Chapter XIII Diseases of the musculoskeletal system and connective tissue	Rheumatoid arthritis	CRTAM	Cytotoxic and regulatory T-cell molecule	36284	898	1.48 [1.32-1.66]	2.57E-11
Chapter XIII Diseases of the musculoskeletal system and connective tissue	Rheumatoid arthritis	CRYBB1	Beta-crystallin B1	31815	788	1.25 [1.13-1.38]	2.09E-05
Chapter XIII Diseases of the musculoskeletal system and connective tissue	Rheumatoid arthritis	CRYZL1	Quinone oxidoreductase-like protein 1	30988	765	1.09 [1.01-1.17]	0.0288508
Chapter XIII Diseases of the musculoskeletal system and connective tissue	Rheumatoid arthritis	CSF1	Macrophage colony-stimulating factor 1	36714	914	3.87 [3.19-4.68]	1.05E-43
Chapter XIII Diseases of the musculoskeletal system and connective tissue	Rheumatoid arthritis	CSF1R	Macrophage colony-stimulating factor 1 receptor	31842	796	1.57 [1.34-1.84]	3.24E-08
Chapter XIII Diseases of the musculoskeletal system and connective tissue	Rheumatoid arthritis	CSF2	Granulocyte-macrophage colony-stimulating factor	30779	763	1.27 [1.06-1.52]	0.0110656
Chapter XIII Diseases of the musculoskeletal system and connective tissue	Rheumatoid arthritis	CSF3R	Granulocyte colony-stimulating factor receptor	30872	766	1.30 [1.07-1.59]	0.00913873
Chapter XIII Diseases of the musculoskeletal system and connective tissue	Rheumatoid arthritis	CSPG4	Chondroitin sulfate proteoglycan 4	31817	785	1.46 [1.19-1.79]	0.000322459
Chapter XIII Diseases of the musculoskeletal system and connective tissue	Rheumatoid arthritis	CSRP3	Cysteine and glycine-rich protein 3	30779	763	1.12 [1.05-1.20]	0.000628533
Chapter XIII Diseases of the musculoskeletal system and connective tissue	Rheumatoid arthritis	CST3	Cystatin-C	36630	917	2.65 [2.21-3.18]	4.26E-26
Chapter XIII Diseases of the musculoskeletal system and connective tissue	Rheumatoid arthritis	CST6	Cystatin-M	35595	880	0.88 [0.77-0.99]	0.038149
Chapter XIII Diseases of the musculoskeletal system and connective tissue	Rheumatoid arthritis	CST7	Cystatin-F	36588	911	1.14 [1.08-1.20]	6.78E-07
Chapter XIII Diseases of the musculoskeletal system and connective tissue	Rheumatoid arthritis	CSTB	Cystatin-B	36043	892	1.54 [1.35-1.76]	1.58E-10
Chapter XIII Diseases of the musculoskeletal system and connective tissue	Rheumatoid arthritis	CTBS	Di-N-acetylchitobiase	31362	787	1.32 [1.01-1.71]	0.038827
Chapter XIII Diseases of the musculoskeletal system and connective tissue	Rheumatoid arthritis	CTF1	Cardiotrophin-1	35883	894	1.11 [1.03-1.18]	0.00376564
Chapter XIII Diseases of the musculoskeletal system and connective tissue	Rheumatoid arthritis	CTHRC1	Collagen triple helix repeat-containing protein 1	31817	785	1.94 [1.56-2.40]	1.86E-09
Chapter XIII Diseases of the musculoskeletal system and connective tissue	Rheumatoid arthritis	CTLA4	Cytotoxic T-lymphocyte protein 4	31817	785	0.79 [0.63-1.00]	0.0498431
Chapter XIII Diseases of the musculoskeletal system and connective tissue	Rheumatoid arthritis	CTSC	Dipeptidyl peptidase 1	36458	907	1.19 [1.04-1.35]	0.0118649
Chapter XIII Diseases of the musculoskeletal system and connective tissue	Rheumatoid arthritis	CTSD	Cathepsin D	34186	850	1.41 [1.24-1.61]	1.74E-07
Chapter XIII Diseases of the musculoskeletal system and connective tissue	Rheumatoid arthritis	CTSH	Pro-cathepsin H	35771	893	1.18 [1.09-1.28]	4.30E-05
Chapter XIII Diseases of the musculoskeletal system and connective tissue	Rheumatoid arthritis	CTSL	Cathepsin L1	36547	908	2.93 [2.35-3.65]	1.08E-21
Chapter XIII Diseases of the musculoskeletal system and connective tissue	Rheumatoid arthritis	CTSO	Cathepsin O	36950	921	1.69 [1.41-2.03]	2.21E-08
Chapter XIII Diseases of the musculoskeletal system and connective tissue	Rheumatoid arthritis	CTSS	Cathepsin S	28789	712	2.10 [1.57-2.82]	7.50E-07
Chapter XIII Diseases of the musculoskeletal system and connective tissue	Rheumatoid arthritis	CTSV	Cathepsin L2	36755	919	0.70 [0.61-0.81]	1.26E-06
Chapter XIII Diseases of the musculoskeletal system and connective tissue	Rheumatoid arthritis	CTSZ	Cathepsin Z	36563	915	2.10 [1.75-2.52]	6.78E-16
Chapter XIII Diseases of the musculoskeletal system and connective tissue	Rheumatoid arthritis	CWC15	Spliceosome-associated protein CWC15 homolog	31508	785	1.22 [1.11-1.33]	3.36E-05
Chapter XIII Diseases of the musculoskeletal system and connective tissue	Rheumatoid arthritis	CX3CL1	Fractalkine	36284	898	1.54 [1.30-1.82]	3.37E-07
Chapter XIII Diseases of the musculoskeletal system and connective tissue	Rheumatoid arthritis	CXADR	Coxsackievirus and adenovirus receptor	36521	907	1.43 [1.29-1.58]	1.94E-11
Chapter XIII Diseases of the musculoskeletal system and connective tissue	Rheumatoid arthritis	CXCL10	C-X-C motif chemokine 10	36714	914	1.50 [1.40-1.61]	2.22E-30
Chapter XIII Diseases of the musculoskeletal system and connective tissue	Rheumatoid arthritis	CXCL11	C-X-C motif chemokine 11	36878	919	1.29 [1.21-1.37]	1.05E-15
Chapter XIII Diseases of the musculoskeletal system and connective tissue	Rheumatoid arthritis	CXCL12	Stromal cell-derived factor 1	35888	889	1.47 [1.28-1.68]	4.06E-08
Chapter XIII Diseases of the musculoskeletal system and connective tissue	Rheumatoid arthritis	CXCL13	C-X-C motif chemokine 13	36878	919	1.51 [1.43-1.59]	4.26E-50
Chapter XIII Diseases of the musculoskeletal system and connective tissue	Rheumatoid arthritis	CXCL16	C-X-C motif chemokine 16	36927	918	2.51 [1.98-3.18]	3.93E-14
Chapter XIII Diseases of the musculoskeletal system and connective tissue	Rheumatoid arthritis	CXCL17	C-X-C motif chemokine 17	36950	921	1.39 [1.23-1.57]	2.45E-07
Chapter XIII Diseases of the musculoskeletal system and connective tissue	Rheumatoid arthritis	CXCL6	C-X-C motif chemokine 6	36950	921	1.08 [1.01-1.17]	0.0360644
Chapter XIII Diseases of the musculoskeletal system and connective tissue	Rheumatoid arthritis	CXCL8	Interleukin-8	36293	909	1.22 [1.14-1.31]	1.54E-08
Chapter XIII Diseases of the musculoskeletal system and connective tissue	Rheumatoid arthritis	CXCL9	C-X-C motif chemokine 9	36714	914	1.53 [1.43-1.64]	1.01E-33
Chapter XIII Diseases of the musculoskeletal system and connective tissue	Rheumatoid arthritis	CYB5R2	NADH-cytochrome b5 reductase 2	31341	781	1.27 [1.13-1.42]	6.08E-05
Chapter XIII Diseases of the musculoskeletal system and connective tissue	Rheumatoid arthritis	DAAM1	Disheveled-associated activator of morphogenesis 1	31115	772	1.10 [1.01-1.20]	0.0227436
Chapter XIII Diseases of the musculoskeletal system and connective tissue	Rheumatoid arthritis	DAB2	Disabled homolog 2	36884	920	1.06 [1.01-1.12]	0.0269687
Chapter XIII Diseases of the musculoskeletal system and connective tissue	Rheumatoid arthritis	DAG1	Dystroglycan	36714	914	1.16 [1.03-1.32]	0.0153855
Chapter XIII Diseases of the musculoskeletal system and connective tissue	Rheumatoid arthritis	DAPK2	Death-associated protein kinase 2	30872	766	1.18 [1.06-1.32]	0.00319507
Chapter XIII Diseases of the musculoskeletal system and connective tissue	Rheumatoid arthritis	DBI	Acyl-CoA-binding protein	36373	909	1.15 [1.06-1.24]	0.0003154
Chapter XIII Diseases of the musculoskeletal system and connective tissue	Rheumatoid arthritis	DBNL	Drebrin-like protein	36714	914	1.07 [1.01-1.14]	0.0276063
Chapter XIII Diseases of the musculoskeletal system and connective tissue	Rheumatoid arthritis	DCBLD2	Discoidin, CUB and LCCL domain-containing protein 2	36674	915	1.71 [1.45-2.01]	9.92E-11
Chapter XIII Diseases of the musculoskeletal system and connective tissue	Rheumatoid arthritis	DCN	Decorin	35883	894	1.45 [1.12-1.88]	0.00540856
Chapter XIII Diseases of the musculoskeletal system and connective tissue	Rheumatoid arthritis	DCTD	Deoxycytidylate deaminase	31115	772	1.09 [1.01-1.18]	0.0184939
Chapter XIII Diseases of the musculoskeletal system and connective tissue	Rheumatoid arthritis	DCTN6	Dynactin subunit 6	35754	888	1.17 [1.08-1.25]	3.62E-05
Chapter XIII Diseases of the musculoskeletal system and connective tissue	Rheumatoid arthritis	DCTPP1	dCTP pyrophosphatase 1	36547	908	1.78 [1.48-2.14]	6.10E-10
Chapter XIII Diseases of the musculoskeletal system and connective tissue	Rheumatoid arthritis	DDA1	DET1- and DDB1-associated protein 1	30779	763	0.78 [0.64-0.95]	0.0127321
Chapter XIII Diseases of the musculoskeletal system and connective tissue	Rheumatoid arthritis	DDAH1	N(G),N(G)-dimethylarginine dimethylaminohydrolase 1	36385	906	1.41 [1.25-1.59]	1.78E-08
Chapter XIII Diseases of the musculoskeletal system and connective tissue	Rheumatoid arthritis	DDT	D-dopachrome decarboxylase	31817	785	1.28 [1.10-1.49]	0.00164614
Chapter XIII Diseases of the musculoskeletal system and connective tissue	Rheumatoid arthritis	DDX58	Antiviral innate immune response receptor RIG-I	35719	889	1.26 [1.16-1.37]	1.44E-07
Chapter XIII Diseases of the musculoskeletal system and connective tissue	Rheumatoid arthritis	DECR1	2,4-dienoyl-CoA reductase, mitochondrial	36521	907	1.08 [1.02-1.15]	0.0105259
Chapter XIII Diseases of the musculoskeletal system and connective tissue	Rheumatoid arthritis	DEFA1_DEFA1B	Neutrophil defensin 1	35776	899	1.42 [1.30-1.55]	3.29E-14
Chapter XIII Diseases of the musculoskeletal system and connective tissue	Rheumatoid arthritis	DEFB4A_DEFB4B	Beta-defensin 4A	36035	903	1.08 [1.04-1.12]	8.70E-05
Chapter XIII Diseases of the musculoskeletal system and connective tissue	Rheumatoid arthritis	DFFA	DNA fragmentation factor subunit alpha	36950	921	1.10 [1.01-1.20]	0.0253764
Chapter XIII Diseases of the musculoskeletal system and connective tissue	Rheumatoid arthritis	DGKA	Diacylglycerol kinase alpha	30872	766	1.20 [1.06-1.36]	0.00322387
Chapter XIII Diseases of the musculoskeletal system and connective tissue	Rheumatoid arthritis	DHPS	Deoxyhypusine synthase	31668	786	1.23 [1.07-1.42]	0.00384291
Chapter XIII Diseases of the musculoskeletal system and connective tissue	Rheumatoid arthritis	DIPK1C	Divergent protein kinase domain 1C	30946	774	0.82 [0.69-0.98]	0.0291109
Chapter XIII Diseases of the musculoskeletal system and connective tissue	Rheumatoid arthritis	DIPK2B	Divergent protein kinase domain 2B	31115	772	1.28 [1.01-1.63]	0.0401585
Chapter XIII Diseases of the musculoskeletal system and connective tissue	Rheumatoid arthritis	DKK4	Dickkopf-related protein 4	36216	897	1.16 [1.02-1.31]	0.0216632
Chapter XIII Diseases of the musculoskeletal system and connective tissue	Rheumatoid arthritis	DLG4	Disks large homolog 4	31733	788	1.11 [1.02-1.22]	0.0228788
Chapter XIII Diseases of the musculoskeletal system and connective tissue	Rheumatoid arthritis	DLK1	Protein delta homolog 1	36996	919	0.87 [0.78-0.97]	0.00900203
Chapter XIII Diseases of the musculoskeletal system and connective tissue	Rheumatoid arthritis	DLL1	Delta-like protein 1	36674	915	2.59 [2.15-3.11]	3.88E-24
Chapter XIII Diseases of the musculoskeletal system and connective tissue	Rheumatoid arthritis	DMD	Dystrophin	30988	765	1.33 [1.18-1.49]	1.12E-06
Chapter XIII Diseases of the musculoskeletal system and connective tissue	Rheumatoid arthritis	DNAJA2	DnaJ homolog subfamily A member 2	36825	918	1.11 [1.04-1.20]	0.0030326
Chapter XIII Diseases of the musculoskeletal system and connective tissue	Rheumatoid arthritis	DNAJB14	DnaJ homolog subfamily B member 14	31688	787	1.14 [1.03-1.26]	0.0110679
Chapter XIII Diseases of the musculoskeletal system and connective tissue	Rheumatoid arthritis	DNAJB6	DnaJ homolog subfamily B member 6	30810	763	1.12 [1.03-1.22]	0.00554716
Chapter XIII Diseases of the musculoskeletal system and connective tissue	Rheumatoid arthritis	DNAJB8	DnaJ homolog subfamily B member 8	35883	894	1.20 [1.10-1.32]	5.18E-05
Chapter XIII Diseases of the musculoskeletal system and connective tissue	Rheumatoid arthritis	DNAJC6	Putative tyrosine-protein phosphatase auxilin	30988	765	1.11 [1.02-1.20]	0.0130139
Chapter XIII Diseases of the musculoskeletal system and connective tissue	Rheumatoid arthritis	DNAJC9	DnaJ homolog subfamily C member 9	31688	787	1.12 [1.03-1.22]	0.011317
Chapter XIII Diseases of the musculoskeletal system and connective tissue	Rheumatoid arthritis	DNER	Delta and Notch-like epidermal growth factor-related receptor	36477	908	0.37 [0.29-0.46]	1.21E-17
Chapter XIII Diseases of the musculoskeletal system and connective tissue	Rheumatoid arthritis	DNM3	Dynamin-3	31759	791	1.31 [1.17-1.46]	1.54E-06
Chapter XIII Diseases of the musculoskeletal system and connective tissue	Rheumatoid arthritis	DNMBP	Dynamin-binding protein	36284	898	1.24 [1.13-1.35]	3.28E-06
Chapter XIII Diseases of the musculoskeletal system and connective tissue	Rheumatoid arthritis	DNPEP	Aspartyl aminopeptidase	31733	788	1.20 [1.07-1.35]	0.00260985
Chapter XIII Diseases of the musculoskeletal system and connective tissue	Rheumatoid arthritis	DOK2	Docking protein 2	36547	908	1.05 [1.00-1.11]	0.0336955
Chapter XIII Diseases of the musculoskeletal system and connective tissue	Rheumatoid arthritis	DPP4	Dipeptidyl peptidase 4	35852	899	0.51 [0.42-0.63]	3.83E-11
Chapter XIII Diseases of the musculoskeletal system and connective tissue	Rheumatoid arthritis	DPP6	Dipeptidyl aminopeptidase-like protein 6	36385	906	0.68 [0.57-0.82]	2.48E-05
Chapter XIII Diseases of the musculoskeletal system and connective tissue	Rheumatoid arthritis	DPP7	Dipeptidyl peptidase 2	36268	903	1.27 [1.15-1.40]	1.50E-06
Chapter XIII Diseases of the musculoskeletal system and connective tissue	Rheumatoid arthritis	DPT	Dermatopontin	36996	919	1.79 [1.41-2.27]	1.35E-06
Chapter XIII Diseases of the musculoskeletal system and connective tissue	Rheumatoid arthritis	DPY30	Protein dpy-30 homolog	36779	916	1.43 [1.32-1.55]	1.17E-17
Chapter XIII Diseases of the musculoskeletal system and connective tissue	Rheumatoid arthritis	DSC2	Desmocollin-2	36150	902	2.19 [1.86-2.58]	1.15E-20
Chapter XIII Diseases of the musculoskeletal system and connective tissue	Rheumatoid arthritis	DSG3	Desmoglein-3	36775	917	0.77 [0.65-0.92]	0.00341147
Chapter XIII Diseases of the musculoskeletal system and connective tissue	Rheumatoid arthritis	DSG4	Desmoglein-4	36284	902	0.87 [0.78-0.98]	0.0167469
Chapter XIII Diseases of the musculoskeletal system and connective tissue	Rheumatoid arthritis	DTD1	D-aminoacyl-tRNA deacylase 1	31115	772	1.08 [1.00-1.17]	0.0470904
Chapter XIII Diseases of the musculoskeletal system and connective tissue	Rheumatoid arthritis	DTNB	Dystrobrevin beta	31609	786	1.68 [1.47-1.92]	3.74E-14
Chapter XIII Diseases of the musculoskeletal system and connective tissue	Rheumatoid arthritis	DTX3	Probable E3 ubiquitin-protein ligase DTX3	36385	906	1.48 [1.18-1.87]	0.000776738
Chapter XIII Diseases of the musculoskeletal system and connective tissue	Rheumatoid arthritis	DTYMK	Thymidylate kinase	31815	788	1.12 [1.02-1.24]	0.0238955
Chapter XIII Diseases of the musculoskeletal system and connective tissue	Rheumatoid arthritis	DUSP29	Dual specificity phosphatase 29	30946	774	1.10 [1.00-1.21]	0.0421303
Chapter XIII Diseases of the musculoskeletal system and connective tissue	Rheumatoid arthritis	DUSP3	Dual specificity protein phosphatase 3	35754	888	1.08 [1.01-1.15]	0.0240264
Chapter XIII Diseases of the musculoskeletal system and connective tissue	Rheumatoid arthritis	DUT	Deoxyuridine 5'-triphosphate nucleotidohydrolase, mitochondrial	31688	787	1.17 [1.09-1.25]	4.10E-06
Chapter XIII Diseases of the musculoskeletal system and connective tissue	Rheumatoid arthritis	DXO	Decapping and exoribonuclease protein	31733	788	1.18 [1.02-1.37]	0.0296953
Chapter XIII Diseases of the musculoskeletal system and connective tissue	Rheumatoid arthritis	DYNLT1	Dynein light chain Tctex-type 1	30946	774	1.09 [1.01-1.18]	0.0343761
Chapter XIII Diseases of the musculoskeletal system and connective tissue	Rheumatoid arthritis	EBAG9	Receptor-binding cancer antigen expressed on SiSo cells	36284	898	1.09 [1.02-1.16]	0.00907789
Chapter XIII Diseases of the musculoskeletal system and connective tissue	Rheumatoid arthritis	EBI3_IL27	Interleukin-27	36832	918	2.09 [1.76-2.48]	2.82E-17
Chapter XIII Diseases of the musculoskeletal system and connective tissue	Rheumatoid arthritis	ECHDC3	Enoyl-CoA hydratase domain-containing protein 3, mitochondrial	31815	788	1.15 [1.05-1.25]	0.00163408
Chapter XIII Diseases of the musculoskeletal system and connective tissue	Rheumatoid arthritis	ECHS1	Enoyl-CoA hydratase, mitochondrial	30988	765	1.15 [1.07-1.23]	0.000114101
Chapter XIII Diseases of the musculoskeletal system and connective tissue	Rheumatoid arthritis	ECI2	Enoyl-CoA delta isomerase 2	30779	763	1.16 [1.04-1.28]	0.00533343
Chapter XIII Diseases of the musculoskeletal system and connective tissue	Rheumatoid arthritis	ECSCR	Endothelial cell-specific chemotaxis regulator	30776	770	1.15 [1.02-1.29]	0.0266429
Chapter XIII Diseases of the musculoskeletal system and connective tissue	Rheumatoid arthritis	EDA2R	Tumor necrosis factor receptor superfamily member 27	36884	920	2.30 [2.00-2.65]	1.04E-30
Chapter XIII Diseases of the musculoskeletal system and connective tissue	Rheumatoid arthritis	EDAR	Tumor necrosis factor receptor superfamily member EDAR	36521	907	0.88 [0.83-0.94]	0.000164985
Chapter XIII Diseases of the musculoskeletal system and connective tissue	Rheumatoid arthritis	EDEM2	ER degradation-enhancing alpha-mannosidase-like protein 2	30779	763	1.25 [1.06-1.46]	0.00695893
Chapter XIII Diseases of the musculoskeletal system and connective tissue	Rheumatoid arthritis	EDIL3	EGF-like repeat and discoidin I-like domain-containing protein 3	35883	894	1.18 [1.00-1.40]	0.0467123
Chapter XIII Diseases of the musculoskeletal system and connective tissue	Rheumatoid arthritis	EDN1	Endothelin-1	30988	765	1.62 [1.28-2.05]	5.60E-05
Chapter XIII Diseases of the musculoskeletal system and connective tissue	Rheumatoid arthritis	EEF1D	Elongation factor 1-delta	31815	788	1.14 [1.06-1.23]	0.000298491
Chapter XIII Diseases of the musculoskeletal system and connective tissue	Rheumatoid arthritis	EFCAB14	EF-hand calcium-binding domain-containing protein 14	31688	787	1.60 [1.34-1.92]	2.94E-07
Chapter XIII Diseases of the musculoskeletal system and connective tissue	Rheumatoid arthritis	EFCAB2	Dynein regulatory complex protein 8	31246	781	1.29 [1.08-1.55]	0.00578863
Chapter XIII Diseases of the musculoskeletal system and connective tissue	Rheumatoid arthritis	EFEMP1	EGF-containing fibulin-like extracellular matrix protein 1	36621	917	2.13 [1.78-2.54]	7.30E-17
Chapter XIII Diseases of the musculoskeletal system and connective tissue	Rheumatoid arthritis	EFNA1	Ephrin-A1	36491	912	2.48 [2.05-2.99]	3.42E-21
Chapter XIII Diseases of the musculoskeletal system and connective tissue	Rheumatoid arthritis	EFNA4	Ephrin-A4	36225	898	2.40 [2.05-2.80]	2.46E-28
Chapter XIII Diseases of the musculoskeletal system and connective tissue	Rheumatoid arthritis	EGFL7	Epidermal growth factor-like protein 7	35719	889	1.28 [1.11-1.47]	0.000763777
Chapter XIII Diseases of the musculoskeletal system and connective tissue	Rheumatoid arthritis	EGFR	Epidermal growth factor receptor	36996	919	0.28 [0.21-0.37]	1.77E-17
Chapter XIII Diseases of the musculoskeletal system and connective tissue	Rheumatoid arthritis	EGLN1	Egl nine homolog 1	36521	907	1.24 [1.14-1.35]	3.07E-07
Chapter XIII Diseases of the musculoskeletal system and connective tissue	Rheumatoid arthritis	EHBP1	EH domain-binding protein 1	31815	788	1.15 [1.05-1.26]	0.00222977
Chapter XIII Diseases of the musculoskeletal system and connective tissue	Rheumatoid arthritis	EIF2AK2	Interferon-induced, double-stranded RNA-activated protein kinase	31569	785	1.13 [1.06-1.20]	8.12E-05
Chapter XIII Diseases of the musculoskeletal system and connective tissue	Rheumatoid arthritis	EIF2S2	Eukaryotic translation initiation factor 2 subunit 2	30988	765	1.21 [1.04-1.42]	0.0143456
Chapter XIII Diseases of the musculoskeletal system and connective tissue	Rheumatoid arthritis	EIF4E	Eukaryotic translation initiation factor 4E	30872	766	1.08 [1.00-1.17]	0.0473929
Chapter XIII Diseases of the musculoskeletal system and connective tissue	Rheumatoid arthritis	EIF4G1	Eukaryotic translation initiation factor 4 gamma 1	36950	921	1.13 [1.06-1.20]	5.65E-05
Chapter XIII Diseases of the musculoskeletal system and connective tissue	Rheumatoid arthritis	ELAVL4	ELAV-like protein 4	30776	770	1.10 [1.02-1.19]	0.0101403
Chapter XIII Diseases of the musculoskeletal system and connective tissue	Rheumatoid arthritis	ELN	Elastin	31815	788	1.56 [1.29-1.88]	5.02E-06
Chapter XIII Diseases of the musculoskeletal system and connective tissue	Rheumatoid arthritis	ELOA	Elongin-A	36385	906	1.18 [1.08-1.29]	0.000347108
Chapter XIII Diseases of the musculoskeletal system and connective tissue	Rheumatoid arthritis	ELOB	Elongin-B	30779	763	1.27 [1.10-1.47]	0.00118407
Chapter XIII Diseases of the musculoskeletal system and connective tissue	Rheumatoid arthritis	ENAH	Protein enabled homolog	35888	889	1.50 [1.34-1.68]	1.20E-12
Chapter XIII Diseases of the musculoskeletal system and connective tissue	Rheumatoid arthritis	ENDOU	Poly(U)-specific endoribonuclease	29369	731	0.84 [0.72-0.96]	0.0129754
Chapter XIII Diseases of the musculoskeletal system and connective tissue	Rheumatoid arthritis	ENO1	Alpha-enolase	36529	910	1.08 [1.00-1.16]	0.0481354
Chapter XIII Diseases of the musculoskeletal system and connective tissue	Rheumatoid arthritis	ENO3	Beta-enolase	30988	765	0.87 [0.77-0.99]	0.0308262
Chapter XIII Diseases of the musculoskeletal system and connective tissue	Rheumatoid arthritis	ENPP5	Ectonucleotide pyrophosphatase/phosphodiesterase family member 5	36714	914	0.76 [0.68-0.86]	9.90E-06
Chapter XIII Diseases of the musculoskeletal system and connective tissue	Rheumatoid arthritis	ENPP6	Glycerophosphocholine cholinephosphodiesterase ENPP6	30988	765	0.59 [0.49-0.71]	2.36E-08
Chapter XIII Diseases of the musculoskeletal system and connective tissue	Rheumatoid arthritis	ENTPD2	Ectonucleoside triphosphate diphosphohydrolase 2	35719	889	0.87 [0.76-1.00]	0.0481535
Chapter XIII Diseases of the musculoskeletal system and connective tissue	Rheumatoid arthritis	ENTPD6	Ectonucleoside triphosphate diphosphohydrolase 6	35883	894	1.28 [1.01-1.61]	0.0376671
Chapter XIII Diseases of the musculoskeletal system and connective tissue	Rheumatoid arthritis	ENTR1	Endosome-associated-trafficking regulator 1	30988	765	1.16 [1.03-1.29]	0.0110411
Chapter XIII Diseases of the musculoskeletal system and connective tissue	Rheumatoid arthritis	EP300	Histone acetyltransferase p300	30872	766	1.23 [1.01-1.49]	0.040904
Chapter XIII Diseases of the musculoskeletal system and connective tissue	Rheumatoid arthritis	EPHA1	Ephrin type-A receptor 1	36647	910	1.23 [1.03-1.47]	0.0211926
Chapter XIII Diseases of the musculoskeletal system and connective tissue	Rheumatoid arthritis	EPHA2	Ephrin type-A receptor 2	35248	882	2.17 [1.91-2.48]	1.01E-31
Chapter XIII Diseases of the musculoskeletal system and connective tissue	Rheumatoid arthritis	EPHB4	Ephrin type-B receptor 4	36996	919	2.36 [1.91-2.91]	1.77E-15
Chapter XIII Diseases of the musculoskeletal system and connective tissue	Rheumatoid arthritis	EPHB6	Ephrin type-B receptor 6	36224	896	1.61 [1.33-1.93]	6.61E-07
Chapter XIII Diseases of the musculoskeletal system and connective tissue	Rheumatoid arthritis	EPHX2	Bifunctional epoxide hydrolase 2	35883	894	1.10 [1.01-1.20]	0.0238421
Chapter XIII Diseases of the musculoskeletal system and connective tissue	Rheumatoid arthritis	EPO	Erythropoietin	36521	907	1.22 [1.14-1.31]	3.47E-09
Chapter XIII Diseases of the musculoskeletal system and connective tissue	Rheumatoid arthritis	EPPK1	Epiplakin	30988	765	1.22 [1.11-1.33]	1.64E-05
Chapter XIII Diseases of the musculoskeletal system and connective tissue	Rheumatoid arthritis	EPS8L2	Epidermal growth factor receptor kinase substrate 8-like protein 2	36831	918	1.31 [1.09-1.58]	0.00467119
Chapter XIII Diseases of the musculoskeletal system and connective tissue	Rheumatoid arthritis	ERBB2	Receptor tyrosine-protein kinase erbB-2	36674	915	0.67 [0.53-0.84]	0.000645475
Chapter XIII Diseases of the musculoskeletal system and connective tissue	Rheumatoid arthritis	ERBB3	Receptor tyrosine-protein kinase erbB-3	36398	904	0.56 [0.41-0.77]	0.000285163
Chapter XIII Diseases of the musculoskeletal system and connective tissue	Rheumatoid arthritis	ERBB4	Receptor tyrosine-protein kinase erbB-4	36674	915	0.62 [0.49-0.79]	9.61E-05
Chapter XIII Diseases of the musculoskeletal system and connective tissue	Rheumatoid arthritis	ERBIN	Erbin	36385	906	1.07 [1.01-1.13]	0.0284959
Chapter XIII Diseases of the musculoskeletal system and connective tissue	Rheumatoid arthritis	ERC2	ERC protein 2	30946	774	1.09 [1.00-1.18]	0.0497241
Chapter XIII Diseases of the musculoskeletal system and connective tissue	Rheumatoid arthritis	ERI1	3'-5' exoribonuclease 1	31246	781	1.33 [1.11-1.59]	0.00178828
Chapter XIII Diseases of the musculoskeletal system and connective tissue	Rheumatoid arthritis	ERMAP	Erythroid membrane-associated protein	30872	766	1.25 [1.07-1.46]	0.00383539
Chapter XIII Diseases of the musculoskeletal system and connective tissue	Rheumatoid arthritis	ERN1	Serine/threonine-protein kinase/endoribonuclease IRE1	31668	786	1.39 [1.19-1.63]	4.44E-05
Chapter XIII Diseases of the musculoskeletal system and connective tissue	Rheumatoid arthritis	ERP29	Endoplasmic reticulum resident protein 29	31115	772	1.08 [1.02-1.15]	0.00701382
Chapter XIII Diseases of the musculoskeletal system and connective tissue	Rheumatoid arthritis	ESAM	Endothelial cell-selective adhesion molecule	36996	919	1.73 [1.45-2.06]	9.14E-10
Chapter XIII Diseases of the musculoskeletal system and connective tissue	Rheumatoid arthritis	ESM1	Endothelial cell-specific molecule 1	36528	909	1.45 [1.23-1.72]	1.37E-05
Chapter XIII Diseases of the musculoskeletal system and connective tissue	Rheumatoid arthritis	ESYT2	Extended synaptotagmin-2	31733	788	1.15 [1.06-1.24]	0.00100074
Chapter XIII Diseases of the musculoskeletal system and connective tissue	Rheumatoid arthritis	EVI5	Ecotropic viral integration site 5 protein homolog	30872	766	1.11 [1.03-1.20]	0.00690676
Chapter XIII Diseases of the musculoskeletal system and connective tissue	Rheumatoid arthritis	F11R	Junctional adhesion molecule A	36550	913	1.20 [1.08-1.32]	0.000506508
Chapter XIII Diseases of the musculoskeletal system and connective tissue	Rheumatoid arthritis	F2R	Proteinase-activated receptor 1	36651	912	1.11 [1.00-1.23]	0.0489425
Chapter XIII Diseases of the musculoskeletal system and connective tissue	Rheumatoid arthritis	F7	Coagulation factor VII	36630	916	1.27 [1.04-1.54]	0.0180792
Chapter XIII Diseases of the musculoskeletal system and connective tissue	Rheumatoid arthritis	F9	Coagulation factor IX	36633	918	2.23 [1.63-3.06]	6.24E-07
Chapter XIII Diseases of the musculoskeletal system and connective tissue	Rheumatoid arthritis	FABP1	Fatty acid-binding protein, liver	36528	909	1.19 [1.12-1.26]	1.91E-08
Chapter XIII Diseases of the musculoskeletal system and connective tissue	Rheumatoid arthritis	FABP2	Fatty acid-binding protein, intestinal	36547	908	1.14 [1.06-1.22]	0.000557924
Chapter XIII Diseases of the musculoskeletal system and connective tissue	Rheumatoid arthritis	FABP3	Fatty acid-binding protein, heart	31815	788	1.57 [1.40-1.77]	7.25E-14
Chapter XIII Diseases of the musculoskeletal system and connective tissue	Rheumatoid arthritis	FABP4	Fatty acid-binding protein, adipocyte	36996	919	1.32 [1.18-1.48]	1.16E-06
Chapter XIII Diseases of the musculoskeletal system and connective tissue	Rheumatoid arthritis	FABP5	Fatty acid-binding protein 5	36749	918	1.13 [1.04-1.23]	0.00469345
Chapter XIII Diseases of the musculoskeletal system and connective tissue	Rheumatoid arthritis	FAM13A	Protein FAM13A	31688	787	1.22 [1.11-1.35]	5.45E-05
Chapter XIII Diseases of the musculoskeletal system and connective tissue	Rheumatoid arthritis	FAM20A	Pseudokinase FAM20A	31815	788	1.81 [1.44-2.28]	4.16E-07
Chapter XIII Diseases of the musculoskeletal system and connective tissue	Rheumatoid arthritis	FAM3B	Protein FAM3B	36385	906	1.19 [1.01-1.40]	0.0404426
Chapter XIII Diseases of the musculoskeletal system and connective tissue	Rheumatoid arthritis	FAM3C	Protein FAM3C	36496	908	1.61 [1.32-1.96]	1.75E-06
Chapter XIII Diseases of the musculoskeletal system and connective tissue	Rheumatoid arthritis	FAM3D	Protein FAM3D	31688	787	1.13 [1.04-1.22]	0.00366919
Chapter XIII Diseases of the musculoskeletal system and connective tissue	Rheumatoid arthritis	FAP	Prolyl endopeptidase FAP	36996	919	0.59 [0.48-0.73]	1.22E-06
Chapter XIII Diseases of the musculoskeletal system and connective tissue	Rheumatoid arthritis	FARSA	Phenylalanine--tRNA ligase alpha subunit	30946	774	1.14 [1.04-1.25]	0.00621567
Chapter XIII Diseases of the musculoskeletal system and connective tissue	Rheumatoid arthritis	FAS	Tumor necrosis factor receptor superfamily member 6	36868	916	1.49 [1.31-1.69]	5.81E-10
Chapter XIII Diseases of the musculoskeletal system and connective tissue	Rheumatoid arthritis	FASLG	Tumor necrosis factor ligand superfamily member 6	36950	921	0.79 [0.67-0.92]	0.00275023
Chapter XIII Diseases of the musculoskeletal system and connective tissue	Rheumatoid arthritis	FBLN2	Fibulin-2	31817	785	1.62 [1.32-1.99]	4.96E-06
Chapter XIII Diseases of the musculoskeletal system and connective tissue	Rheumatoid arthritis	FBP1	Fructose-1,6-bisphosphatase 1	36547	908	1.09 [1.01-1.18]	0.0259131
Chapter XIII Diseases of the musculoskeletal system and connective tissue	Rheumatoid arthritis	FCAMR	High affinity immunoglobulin alpha and immunoglobulin mu Fc receptor	31815	788	1.32 [1.21-1.45]	1.31E-09
Chapter XIII Diseases of the musculoskeletal system and connective tissue	Rheumatoid arthritis	FCAR	Immunoglobulin alpha Fc receptor	36521	907	1.58 [1.41-1.78]	1.97E-14
Chapter XIII Diseases of the musculoskeletal system and connective tissue	Rheumatoid arthritis	FCER2	Low affinity immunoglobulin epsilon Fc receptor	36550	913	1.29 [1.15-1.44]	6.61E-06
Chapter XIII Diseases of the musculoskeletal system and connective tissue	Rheumatoid arthritis	FCGR2A	Low affinity immunoglobulin gamma Fc region receptor II-a	36390	909	1.19 [1.06-1.33]	0.00228762
Chapter XIII Diseases of the musculoskeletal system and connective tissue	Rheumatoid arthritis	FCGR2B	Low affinity immunoglobulin gamma Fc region receptor II-b	35719	889	0.83 [0.75-0.92]	0.000576823
Chapter XIII Diseases of the musculoskeletal system and connective tissue	Rheumatoid arthritis	FCGR3B	Low affinity immunoglobulin gamma Fc region receptor III-B	36574	913	1.16 [1.03-1.31]	0.0157636
Chapter XIII Diseases of the musculoskeletal system and connective tissue	Rheumatoid arthritis	FCN1	Ficolin-1	31776	796	1.26 [1.11-1.44]	0.000405843
Chapter XIII Diseases of the musculoskeletal system and connective tissue	Rheumatoid arthritis	FCRL2	Fc receptor-like protein 2	36778	917	1.18 [1.06-1.32]	0.00303287
Chapter XIII Diseases of the musculoskeletal system and connective tissue	Rheumatoid arthritis	FCRL3	Fc receptor-like protein 3	35888	889	1.14 [1.02-1.26]	0.0176852
Chapter XIII Diseases of the musculoskeletal system and connective tissue	Rheumatoid arthritis	FCRL5	Fc receptor-like protein 5	36550	913	1.30 [1.18-1.44]	2.08E-07
Chapter XIII Diseases of the musculoskeletal system and connective tissue	Rheumatoid arthritis	FCRLB	Fc receptor-like B	35719	889	1.23 [1.13-1.33]	1.07E-06
Chapter XIII Diseases of the musculoskeletal system and connective tissue	Rheumatoid arthritis	FDX1	Adrenodoxin, mitochondrial	30779	763	1.12 [1.01-1.23]	0.034187
Chapter XIII Diseases of the musculoskeletal system and connective tissue	Rheumatoid arthritis	FDX2	Ferredoxin-2, mitochondrial	30779	763	1.24 [1.11-1.39]	8.75E-05
Chapter XIII Diseases of the musculoskeletal system and connective tissue	Rheumatoid arthritis	FEN1	Flap endonuclease 1	35719	889	1.10 [1.02-1.19]	0.0172906
Chapter XIII Diseases of the musculoskeletal system and connective tissue	Rheumatoid arthritis	FES	Tyrosine-protein kinase Fes/Fps	35719	889	1.21 [1.07-1.35]	0.00156907
Chapter XIII Diseases of the musculoskeletal system and connective tissue	Rheumatoid arthritis	FETUB	Fetuin-B	36633	918	1.56 [1.29-1.88]	3.41E-06
Chapter XIII Diseases of the musculoskeletal system and connective tissue	Rheumatoid arthritis	FGA	Fibrinogen alpha chain	31111	768	1.79 [1.44-2.23]	2.01E-07
Chapter XIII Diseases of the musculoskeletal system and connective tissue	Rheumatoid arthritis	FGF2	Fibroblast growth factor 2	36521	907	1.11 [1.02-1.21]	0.0169732
Chapter XIII Diseases of the musculoskeletal system and connective tissue	Rheumatoid arthritis	FGF23	Fibroblast growth factor 23	36831	919	1.36 [1.26-1.48]	6.52E-14
Chapter XIII Diseases of the musculoskeletal system and connective tissue	Rheumatoid arthritis	FGF6	Fibroblast growth factor 6	30872	766	1.20 [1.05-1.38]	0.00678267
Chapter XIII Diseases of the musculoskeletal system and connective tissue	Rheumatoid arthritis	FGFBP1	Fibroblast growth factor-binding protein 1	36674	915	0.51 [0.43-0.61]	8.43E-15
Chapter XIII Diseases of the musculoskeletal system and connective tissue	Rheumatoid arthritis	FGFR2	Fibroblast growth factor receptor 2	36674	915	1.50 [1.16-1.95]	0.00211144
Chapter XIII Diseases of the musculoskeletal system and connective tissue	Rheumatoid arthritis	FGL1	Fibrinogen-like protein 1	31842	796	1.66 [1.50-1.84]	4.21E-22
Chapter XIII Diseases of the musculoskeletal system and connective tissue	Rheumatoid arthritis	FGR	Tyrosine-protein kinase Fgr	35754	888	1.22 [1.13-1.33]	7.33E-07
Chapter XIII Diseases of the musculoskeletal system and connective tissue	Rheumatoid arthritis	FIS1	Mitochondrial fission 1 protein	36521	907	1.08 [1.01-1.17]	0.0329759
Chapter XIII Diseases of the musculoskeletal system and connective tissue	Rheumatoid arthritis	FKBP14	Peptidyl-prolyl cis-trans isomerase FKBP14	31759	791	1.10 [1.02-1.18]	0.00775965
Chapter XIII Diseases of the musculoskeletal system and connective tissue	Rheumatoid arthritis	FKBP4	Peptidyl-prolyl cis-trans isomerase FKBP4	36284	898	1.39 [1.21-1.59]	2.31E-06
Chapter XIII Diseases of the musculoskeletal system and connective tissue	Rheumatoid arthritis	FKBP5	Peptidyl-prolyl cis-trans isomerase FKBP5	36284	898	1.16 [1.09-1.24]	5.68E-06
Chapter XIII Diseases of the musculoskeletal system and connective tissue	Rheumatoid arthritis	FKBPL	FK506-binding protein-like	31688	787	1.17 [1.05-1.32]	0.00643547
Chapter XIII Diseases of the musculoskeletal system and connective tissue	Rheumatoid arthritis	FLI1	Friend leukemia integration 1 transcription factor	35719	889	1.07 [1.01-1.13]	0.01518
Chapter XIII Diseases of the musculoskeletal system and connective tissue	Rheumatoid arthritis	FLRT2	Leucine-rich repeat transmembrane protein FLRT2	36284	898	1.35 [1.10-1.66]	0.00354863
Chapter XIII Diseases of the musculoskeletal system and connective tissue	Rheumatoid arthritis	FLT1	Vascular endothelial growth factor receptor 1	36322	905	1.37 [1.08-1.74]	0.0086268
Chapter XIII Diseases of the musculoskeletal system and connective tissue	Rheumatoid arthritis	FLT3	Receptor-type tyrosine-protein kinase FLT3	35719	889	0.77 [0.63-0.95]	0.0128151
Chapter XIII Diseases of the musculoskeletal system and connective tissue	Rheumatoid arthritis	FNTA	Protein farnesyltransferase/geranylgeranyltransferase type-1 subunit alpha	31668	786	1.41 [1.19-1.67]	6.62E-05
Chapter XIII Diseases of the musculoskeletal system and connective tissue	Rheumatoid arthritis	FOLR1	Folate receptor alpha	36520	907	2.52 [2.13-2.98]	3.38E-27
Chapter XIII Diseases of the musculoskeletal system and connective tissue	Rheumatoid arthritis	FOLR2	Folate receptor beta	36878	919	1.57 [1.29-1.90]	7.31E-06
Chapter XIII Diseases of the musculoskeletal system and connective tissue	Rheumatoid arthritis	FOSB	Protein fosB	35754	888	1.25 [1.10-1.42]	0.00045123
Chapter XIII Diseases of the musculoskeletal system and connective tissue	Rheumatoid arthritis	FOXJ3	Forkhead box protein J3	30872	766	1.29 [1.12-1.48]	0.000289169
Chapter XIII Diseases of the musculoskeletal system and connective tissue	Rheumatoid arthritis	FOXO1	Forkhead box protein O1	36521	907	1.09 [1.02-1.17]	0.0152268
Chapter XIII Diseases of the musculoskeletal system and connective tissue	Rheumatoid arthritis	FRMD7	FERM domain-containing protein 7	30946	774	0.78 [0.63-0.96]	0.0188026
Chapter XIII Diseases of the musculoskeletal system and connective tissue	Rheumatoid arthritis	FST	Follistatin	36651	912	1.23 [1.10-1.38]	0.000305648
Chapter XIII Diseases of the musculoskeletal system and connective tissue	Rheumatoid arthritis	FSTL1	Follistatin-related protein 1	30988	765	3.03 [2.44-3.75]	5.33E-24
Chapter XIII Diseases of the musculoskeletal system and connective tissue	Rheumatoid arthritis	FSTL3	Follistatin-related protein 3	36473	907	2.12 [1.79-2.52]	3.02E-18
Chapter XIII Diseases of the musculoskeletal system and connective tissue	Rheumatoid arthritis	FUOM	Fucose mutarotase	31115	772	1.26 [1.14-1.40]	1.01E-05
Chapter XIII Diseases of the musculoskeletal system and connective tissue	Rheumatoid arthritis	FURIN	Furin	36674	915	1.34 [1.13-1.60]	0.000898937
Chapter XIII Diseases of the musculoskeletal system and connective tissue	Rheumatoid arthritis	FUS	RNA-binding protein FUS	35666	888	1.37 [1.20-1.57]	5.94E-06
Chapter XIII Diseases of the musculoskeletal system and connective tissue	Rheumatoid arthritis	FUT3_FUT5	3-galactosyl-N-acetylglucosaminide 4-alpha-L-fucosyltransferase FUT3_4-galactosyl-N-acetylglucosaminide 3-alpha-L-fucosyltransferase FUT5	36878	919	1.29 [1.14-1.46]	7.22E-05
Chapter XIII Diseases of the musculoskeletal system and connective tissue	Rheumatoid arthritis	FXN	Frataxin, mitochondrial	36884	920	1.12 [1.03-1.21]	0.0059674
Chapter XIII Diseases of the musculoskeletal system and connective tissue	Rheumatoid arthritis	GADD45GIP1	Growth arrest and DNA damage-inducible proteins-interacting protein 1	30988	765	1.23 [1.09-1.40]	0.00105014
Chapter XIII Diseases of the musculoskeletal system and connective tissue	Rheumatoid arthritis	GAL	Galanin peptides	36714	914	0.82 [0.75-0.90]	1.95E-05
Chapter XIII Diseases of the musculoskeletal system and connective tissue	Rheumatoid arthritis	GALNT10	Polypeptide N-acetylgalactosaminyltransferase 10	36385	906	1.78 [1.45-2.17]	2.75E-08
Chapter XIII Diseases of the musculoskeletal system and connective tissue	Rheumatoid arthritis	GALNT5	Polypeptide N-acetylgalactosaminyltransferase 5	31815	788	1.40 [1.10-1.78]	0.00575137
Chapter XIII Diseases of the musculoskeletal system and connective tissue	Rheumatoid arthritis	GAS6	Growth arrest-specific protein 6	36744	912	1.58 [1.26-1.99]	9.27E-05
Chapter XIII Diseases of the musculoskeletal system and connective tissue	Rheumatoid arthritis	GAST	Gastrin	31733	788	1.30 [1.25-1.35]	6.55E-36
Chapter XIII Diseases of the musculoskeletal system and connective tissue	Rheumatoid arthritis	GATD3	Glutamine amidotransferase-like class 1 domain-containing protein 3B, mitochondrial	30988	765	1.15 [1.05-1.25]	0.0016415
Chapter XIII Diseases of the musculoskeletal system and connective tissue	Rheumatoid arthritis	GBP1	Guanylate-binding protein 1	31674	786	1.49 [1.35-1.63]	2.30E-16
Chapter XIII Diseases of the musculoskeletal system and connective tissue	Rheumatoid arthritis	GBP2	Guanylate-binding protein 2	35888	889	1.16 [1.06-1.27]	0.0020583
Chapter XIII Diseases of the musculoskeletal system and connective tissue	Rheumatoid arthritis	GCC1	GRIP and coiled-coil domain-containing protein 1	31733	788	1.09 [1.02-1.16]	0.00848327
Chapter XIII Diseases of the musculoskeletal system and connective tissue	Rheumatoid arthritis	GCG	Pro-glucagon	35719	889	1.07 [1.02-1.13]	0.00359079
Chapter XIII Diseases of the musculoskeletal system and connective tissue	Rheumatoid arthritis	GCHFR	GTP cyclohydrolase 1 feedback regulatory protein	30342	750	1.42 [1.27-1.59]	2.24E-09
Chapter XIII Diseases of the musculoskeletal system and connective tissue	Rheumatoid arthritis	GCNT1	Beta-1,3-galactosyl-O-glycosyl-glycoprotein beta-1,6-N-acetylglucosaminyltransferase	36385	906	1.78 [1.51-2.10]	4.22E-12
Chapter XIII Diseases of the musculoskeletal system and connective tissue	Rheumatoid arthritis	GDF15	Growth/differentiation factor 15	36996	919	2.03 [1.89-2.18]	9.94E-83
Chapter XIII Diseases of the musculoskeletal system and connective tissue	Rheumatoid arthritis	GDF2	Growth/differentiation factor 2	36547	908	0.79 [0.67-0.93]	0.00551016
Chapter XIII Diseases of the musculoskeletal system and connective tissue	Rheumatoid arthritis	GDNF	Glial cell line-derived neurotrophic factor	35754	888	1.36 [1.17-1.57]	6.36E-05
Chapter XIII Diseases of the musculoskeletal system and connective tissue	Rheumatoid arthritis	GFAP	Glial fibrillary acidic protein	35665	888	1.21 [1.07-1.37]	0.0021908
Chapter XIII Diseases of the musculoskeletal system and connective tissue	Rheumatoid arthritis	GFER	FAD-linked sulfhydryl oxidase ALR	35719	889	1.26 [1.15-1.38]	4.91E-07
Chapter XIII Diseases of the musculoskeletal system and connective tissue	Rheumatoid arthritis	GFRA1	GDNF family receptor alpha-1	36832	918	3.04 [2.52-3.67]	5.88E-31
Chapter XIII Diseases of the musculoskeletal system and connective tissue	Rheumatoid arthritis	GFRA2	GDNF family receptor alpha-2	36385	906	1.74 [1.34-2.27]	3.73E-05
Chapter XIII Diseases of the musculoskeletal system and connective tissue	Rheumatoid arthritis	GFRA3	GDNF family receptor alpha-3	36168	896	0.80 [0.64-0.98]	0.0353657
Chapter XIII Diseases of the musculoskeletal system and connective tissue	Rheumatoid arthritis	GFRAL	GDNF family receptor alpha-like	30818	759	0.85 [0.76-0.96]	0.00753605
Chapter XIII Diseases of the musculoskeletal system and connective tissue	Rheumatoid arthritis	GGACT	Gamma-glutamylaminecyclotransferase	31815	788	1.11 [1.01-1.22]	0.0284858
Chapter XIII Diseases of the musculoskeletal system and connective tissue	Rheumatoid arthritis	GGCT	Gamma-glutamylcyclotransferase	31763	787	1.17 [1.02-1.34]	0.0275199
Chapter XIII Diseases of the musculoskeletal system and connective tissue	Rheumatoid arthritis	GGH	Gamma-glutamyl hydrolase	35938	900	1.27 [1.08-1.50]	0.0043696
Chapter XIII Diseases of the musculoskeletal system and connective tissue	Rheumatoid arthritis	GGT1	Glutathione hydrolase 1 proenzyme	36491	912	1.26 [1.13-1.41]	3.18E-05
Chapter XIII Diseases of the musculoskeletal system and connective tissue	Rheumatoid arthritis	GGT5	Glutathione hydrolase 5 proenzyme	36284	898	1.35 [1.05-1.72]	0.0171245
Chapter XIII Diseases of the musculoskeletal system and connective tissue	Rheumatoid arthritis	GH1	Somatotropin	36496	908	1.04 [1.01-1.08]	0.0155484
Chapter XIII Diseases of the musculoskeletal system and connective tissue	Rheumatoid arthritis	GHR	Growth hormone receptor	31115	772	0.66 [0.51-0.84]	0.000656791
Chapter XIII Diseases of the musculoskeletal system and connective tissue	Rheumatoid arthritis	GHRL	Appetite-regulating hormone	36547	908	1.09 [1.01-1.17]	0.025492
Chapter XIII Diseases of the musculoskeletal system and connective tissue	Rheumatoid arthritis	GIGYF2	GRB10-interacting GYF protein 2	31759	791	1.20 [1.10-1.31]	2.23E-05
Chapter XIII Diseases of the musculoskeletal system and connective tissue	Rheumatoid arthritis	GIMAP7	GTPase IMAP family member 7	31115	772	1.25 [1.03-1.51]	0.0238175
Chapter XIII Diseases of the musculoskeletal system and connective tissue	Rheumatoid arthritis	GIPC2	PDZ domain-containing protein GIPC2	31733	788	2.03 [1.66-2.48]	5.84E-12
Chapter XIII Diseases of the musculoskeletal system and connective tissue	Rheumatoid arthritis	GIT1	ARF GTPase-activating protein GIT1	30872	766	1.08 [1.00-1.16]	0.0448239
Chapter XIII Diseases of the musculoskeletal system and connective tissue	Rheumatoid arthritis	GLA	Alpha-galactosidase A	31060	769	1.62 [1.36-1.93]	5.01E-08
Chapter XIII Diseases of the musculoskeletal system and connective tissue	Rheumatoid arthritis	GLO1	Lactoylglutathione lyase	35883	894	1.25 [1.13-1.38]	9.50E-06
Chapter XIII Diseases of the musculoskeletal system and connective tissue	Rheumatoid arthritis	GLRX5	Glutaredoxin-related protein 5, mitochondrial	31115	772	1.14 [1.06-1.23]	0.000706218
Chapter XIII Diseases of the musculoskeletal system and connective tissue	Rheumatoid arthritis	GLYR1	Putative oxidoreductase GLYR1	31668	786	1.12 [1.01-1.25]	0.0285614
Chapter XIII Diseases of the musculoskeletal system and connective tissue	Rheumatoid arthritis	GM2A	Ganglioside GM2 activator	31027	771	1.51 [1.35-1.70]	2.67E-12
Chapter XIII Diseases of the musculoskeletal system and connective tissue	Rheumatoid arthritis	GMPR2	GMP reductase 2	31115	772	1.12 [1.02-1.25]	0.0242488
Chapter XIII Diseases of the musculoskeletal system and connective tissue	Rheumatoid arthritis	GNE	Bifunctional UDP-N-acetylglucosamine 2-epimerase/N-acetylmannosamine kinase	35719	889	1.13 [1.03-1.23]	0.00763667
Chapter XIII Diseases of the musculoskeletal system and connective tissue	Rheumatoid arthritis	GOLM2	Protein GOLM2	36878	919	2.05 [1.68-2.51]	2.40E-12
Chapter XIII Diseases of the musculoskeletal system and connective tissue	Rheumatoid arthritis	GOPC	Golgi-associated PDZ and coiled-coil motif-containing protein	36521	907	1.07 [1.01-1.13]	0.0272627
Chapter XIII Diseases of the musculoskeletal system and connective tissue	Rheumatoid arthritis	GOT1	Aspartate aminotransferase, cytoplasmic	31817	785	1.18 [1.01-1.38]	0.0326266
Chapter XIII Diseases of the musculoskeletal system and connective tissue	Rheumatoid arthritis	GP2	Pancreatic secretory granule membrane major glycoprotein GP2	35445	879	0.90 [0.84-0.97]	0.00762023
Chapter XIII Diseases of the musculoskeletal system and connective tissue	Rheumatoid arthritis	GP6	Platelet glycoprotein VI	36483	912	1.07 [1.01-1.15]	0.0344947
Chapter XIII Diseases of the musculoskeletal system and connective tissue	Rheumatoid arthritis	GPC5	Glypican-5	36284	898	0.86 [0.78-0.96]	0.00560044
Chapter XIII Diseases of the musculoskeletal system and connective tissue	Rheumatoid arthritis	GPD1	Glycerol-3-phosphate dehydrogenase	31668	786	1.14 [1.01-1.29]	0.0391839
Chapter XIII Diseases of the musculoskeletal system and connective tissue	Rheumatoid arthritis	GPI	Glucose-6-phosphate isomerase	31842	796	1.26 [1.10-1.45]	0.00082552
Chapter XIII Diseases of the musculoskeletal system and connective tissue	Rheumatoid arthritis	GPKOW	G-patch domain and KOW motifs-containing protein	35754	888	1.51 [1.31-1.75]	2.26E-08
Chapter XIII Diseases of the musculoskeletal system and connective tissue	Rheumatoid arthritis	GPR15L	Protein GPR15L	31688	787	1.12 [1.00-1.24]	0.0489005
Chapter XIII Diseases of the musculoskeletal system and connective tissue	Rheumatoid arthritis	GPR37	Prosaposin receptor GPR37	35883	894	1.28 [1.17-1.40]	8.02E-08
Chapter XIII Diseases of the musculoskeletal system and connective tissue	Rheumatoid arthritis	GPRC5C	G-protein coupled receptor family C group 5 member C	31668	786	1.23 [1.11-1.37]	0.000109391
Chapter XIII Diseases of the musculoskeletal system and connective tissue	Rheumatoid arthritis	GRIK2	Glutamate receptor ionotropic, kainate 2	31759	791	0.84 [0.70-1.00]	0.0454281
Chapter XIII Diseases of the musculoskeletal system and connective tissue	Rheumatoid arthritis	GRN	Progranulin	36370	910	2.37 [1.90-2.96]	2.45E-14
Chapter XIII Diseases of the musculoskeletal system and connective tissue	Rheumatoid arthritis	GRPEL1	GrpE protein homolog 1, mitochondrial	36385	906	1.42 [1.31-1.55]	9.51E-16
Chapter XIII Diseases of the musculoskeletal system and connective tissue	Rheumatoid arthritis	GRSF1	G-rich sequence factor 1	30494	754	1.09 [1.00-1.19]	0.0381377
Chapter XIII Diseases of the musculoskeletal system and connective tissue	Rheumatoid arthritis	GSN	Gelsolin	31724	792	0.54 [0.38-0.76]	0.000474723
Chapter XIII Diseases of the musculoskeletal system and connective tissue	Rheumatoid arthritis	GSR	Glutathione reductase, mitochondrial	31643	792	2.89 [2.19-3.80]	4.25E-14
Chapter XIII Diseases of the musculoskeletal system and connective tissue	Rheumatoid arthritis	GTF2IRD1	General transcription factor II-I repeat domain-containing protein 1	31246	781	1.13 [1.04-1.23]	0.00338462
Chapter XIII Diseases of the musculoskeletal system and connective tissue	Rheumatoid arthritis	GUCA2A	Guanylin	36365	911	1.34 [1.13-1.60]	0.000840293
Chapter XIII Diseases of the musculoskeletal system and connective tissue	Rheumatoid arthritis	GUSB	Beta-glucuronidase	36716	911	1.24 [1.13-1.36]	8.61E-06
Chapter XIII Diseases of the musculoskeletal system and connective tissue	Rheumatoid arthritis	GYS1	Glycogen [starch] synthase, muscle	35883	894	1.07 [1.00-1.14]	0.0419238
Chapter XIII Diseases of the musculoskeletal system and connective tissue	Rheumatoid arthritis	HARS1	Histidine--tRNA ligase, cytoplasmic	36550	913	1.09 [1.01-1.18]	0.0197894
Chapter XIII Diseases of the musculoskeletal system and connective tissue	Rheumatoid arthritis	HAVCR1	Hepatitis A virus cellular receptor 1	36832	919	1.45 [1.33-1.58]	4.98E-17
Chapter XIII Diseases of the musculoskeletal system and connective tissue	Rheumatoid arthritis	HAVCR2	Hepatitis A virus cellular receptor 2	36550	913	2.80 [2.41-3.24]	1.14E-42
Chapter XIII Diseases of the musculoskeletal system and connective tissue	Rheumatoid arthritis	HCLS1	Hematopoietic lineage cell-specific protein	36950	921	1.16 [1.05-1.29]	0.0054345
Chapter XIII Diseases of the musculoskeletal system and connective tissue	Rheumatoid arthritis	HDDC2	5'-deoxynucleotidase HDDC2	31688	787	1.26 [1.09-1.46]	0.00175895
Chapter XIII Diseases of the musculoskeletal system and connective tissue	Rheumatoid arthritis	HDGF	Hepatoma-derived growth factor	36823	919	1.09 [1.03-1.16]	0.0058122
Chapter XIII Diseases of the musculoskeletal system and connective tissue	Rheumatoid arthritis	HDGFL2	Hepatoma-derived growth factor-related protein 2	31733	788	1.23 [1.12-1.36]	3.45E-05
Chapter XIII Diseases of the musculoskeletal system and connective tissue	Rheumatoid arthritis	HEG1	Protein HEG homolog 1	31115	772	1.31 [1.02-1.69]	0.037142
Chapter XIII Diseases of the musculoskeletal system and connective tissue	Rheumatoid arthritis	HEXIM1	Protein HEXIM1	36521	907	1.12 [1.04-1.20]	0.00190355
Chapter XIII Diseases of the musculoskeletal system and connective tissue	Rheumatoid arthritis	HGF	Hepatocyte growth factor	36950	921	1.78 [1.52-2.08]	4.99E-13
Chapter XIII Diseases of the musculoskeletal system and connective tissue	Rheumatoid arthritis	HGS	Hepatocyte growth factor-regulated tyrosine kinase substrate	35719	889	1.12 [1.04-1.21]	0.00209282
Chapter XIII Diseases of the musculoskeletal system and connective tissue	Rheumatoid arthritis	HHEX	Hematopoietically-expressed homeobox protein HHEX	31733	788	1.24 [1.13-1.35]	2.07E-06
Chapter XIII Diseases of the musculoskeletal system and connective tissue	Rheumatoid arthritis	HIP1R	Huntingtin-interacting protein 1-related protein	31676	788	1.40 [1.25-1.56]	1.75E-09
Chapter XIII Diseases of the musculoskeletal system and connective tissue	Rheumatoid arthritis	HJV	Hemojuvelin	31759	791	1.20 [1.05-1.37]	0.00620258
Chapter XIII Diseases of the musculoskeletal system and connective tissue	Rheumatoid arthritis	HLA-A	HLA class I histocompatibility antigen, A alpha chain	31759	791	1.32 [1.07-1.62]	0.00995943
Chapter XIII Diseases of the musculoskeletal system and connective tissue	Rheumatoid arthritis	HLA-DRA	HLA class II histocompatibility antigen, DR alpha chain	36412	903	1.39 [1.19-1.63]	4.79E-05
Chapter XIII Diseases of the musculoskeletal system and connective tissue	Rheumatoid arthritis	HLA-E	HLA class I histocompatibility antigen, alpha chain E	36521	907	2.14 [1.79-2.55]	4.67E-17
Chapter XIII Diseases of the musculoskeletal system and connective tissue	Rheumatoid arthritis	HMBS	Porphobilinogen deaminase	36884	920	0.88 [0.77-1.00]	0.0483263
Chapter XIII Diseases of the musculoskeletal system and connective tissue	Rheumatoid arthritis	HMGCL	Hydroxymethylglutaryl-CoA lyase, mitochondrial	30988	765	1.22 [1.07-1.39]	0.00309924
Chapter XIII Diseases of the musculoskeletal system and connective tissue	Rheumatoid arthritis	HMOX1	Heme oxygenase 1	36150	898	1.19 [1.05-1.34]	0.00540148
Chapter XIII Diseases of the musculoskeletal system and connective tissue	Rheumatoid arthritis	HMOX2	Heme oxygenase 2	35754	888	1.31 [1.17-1.46]	1.68E-06
Chapter XIII Diseases of the musculoskeletal system and connective tissue	Rheumatoid arthritis	HNMT	Histamine N-methyltransferase	36119	894	1.40 [1.24-1.58]	6.07E-08
Chapter XIII Diseases of the musculoskeletal system and connective tissue	Rheumatoid arthritis	HNRNPK	Heterogeneous nuclear ribonucleoprotein K	35771	889	1.09 [1.01-1.17]	0.0291539
Chapter XIII Diseases of the musculoskeletal system and connective tissue	Rheumatoid arthritis	HNRNPUL1	Heterogeneous nuclear ribonucleoprotein U-like protein 1	31759	791	1.39 [1.25-1.56]	7.59E-09
Chapter XIII Diseases of the musculoskeletal system and connective tissue	Rheumatoid arthritis	HPCAL1	Hippocalcin-like protein 1	36950	921	1.14 [1.05-1.23]	0.00165218
Chapter XIII Diseases of the musculoskeletal system and connective tissue	Rheumatoid arthritis	HPGDS	Hematopoietic prostaglandin D synthase	35719	889	0.57 [0.49-0.67]	1.96E-11
Chapter XIII Diseases of the musculoskeletal system and connective tissue	Rheumatoid arthritis	HPSE	Heparanase	31381	776	1.14 [1.06-1.23]	0.000398976
Chapter XIII Diseases of the musculoskeletal system and connective tissue	Rheumatoid arthritis	HRAS	GTPase Hras	31192	781	1.09 [1.03-1.16]	0.00294267
Chapter XIII Diseases of the musculoskeletal system and connective tissue	Rheumatoid arthritis	HRC	Sarcoplasmic reticulum histidine-rich calcium-binding protein	30988	765	1.37 [1.17-1.61]	0.000117478
Chapter XIII Diseases of the musculoskeletal system and connective tissue	Rheumatoid arthritis	HS1BP3	HCLS1-binding protein 3	30988	765	1.10 [1.02-1.19]	0.0191708
Chapter XIII Diseases of the musculoskeletal system and connective tissue	Rheumatoid arthritis	HS3ST3B1	Heparan sulfate glucosamine 3-O-sulfotransferase 3B1	36385	906	1.18 [1.01-1.38]	0.0401026
Chapter XIII Diseases of the musculoskeletal system and connective tissue	Rheumatoid arthritis	HSD17B14	17-beta-hydroxysteroid dehydrogenase 14	31733	788	1.12 [1.00-1.25]	0.0417696
Chapter XIII Diseases of the musculoskeletal system and connective tissue	Rheumatoid arthritis	HSPA1A	Heat shock 70 kDa protein 1A	36647	910	1.16 [1.07-1.25]	0.000330952
Chapter XIII Diseases of the musculoskeletal system and connective tissue	Rheumatoid arthritis	HSPA2	Heat shock-related 70 kDa protein 2	31668	786	1.43 [1.21-1.69]	2.35E-05
Chapter XIII Diseases of the musculoskeletal system and connective tissue	Rheumatoid arthritis	HSPB6	Heat shock protein beta-6	36884	920	1.70 [1.48-1.97]	2.55E-13
Chapter XIII Diseases of the musculoskeletal system and connective tissue	Rheumatoid arthritis	HSPG2	Basement membrane-specific heparan sulfate proteoglycan core protein	36261	905	1.93 [1.57-2.38]	6.90E-10
Chapter XIII Diseases of the musculoskeletal system and connective tissue	Rheumatoid arthritis	HTRA2	Serine protease HTRA2, mitochondrial	36674	915	1.19 [1.08-1.30]	0.000307022
Chapter XIII Diseases of the musculoskeletal system and connective tissue	Rheumatoid arthritis	HYAL1	Hyaluronidase-1	36328	910	1.60 [1.25-2.04]	0.000167172
Chapter XIII Diseases of the musculoskeletal system and connective tissue	Rheumatoid arthritis	HYOU1	Hypoxia up-regulated protein 1	36996	919	2.29 [1.77-2.97]	3.17E-10
Chapter XIII Diseases of the musculoskeletal system and connective tissue	Rheumatoid arthritis	ICA1	Islet cell autoantigen 1	35888	889	1.11 [1.03-1.19]	0.00650093
Chapter XIII Diseases of the musculoskeletal system and connective tissue	Rheumatoid arthritis	ICAM1	Intercellular adhesion molecule 1	36396	912	2.00 [1.66-2.42]	3.17E-13
Chapter XIII Diseases of the musculoskeletal system and connective tissue	Rheumatoid arthritis	ICAM2	Intercellular adhesion molecule 2	36996	919	1.61 [1.34-1.94]	4.85E-07
Chapter XIII Diseases of the musculoskeletal system and connective tissue	Rheumatoid arthritis	ICAM3	Intercellular adhesion molecule 3	36996	919	2.07 [1.68-2.56]	1.06E-11
Chapter XIII Diseases of the musculoskeletal system and connective tissue	Rheumatoid arthritis	ICAM4	Intercellular adhesion molecule 4	36521	907	0.85 [0.76-0.95]	0.00407996
Chapter XIII Diseases of the musculoskeletal system and connective tissue	Rheumatoid arthritis	ICAM5	Intercellular adhesion molecule 5	36547	908	1.33 [1.17-1.52]	1.53E-05
Chapter XIII Diseases of the musculoskeletal system and connective tissue	Rheumatoid arthritis	IDI2	Isopentenyl-diphosphate delta-isomerase 2	35754	888	1.37 [1.23-1.52]	6.91E-09
Chapter XIII Diseases of the musculoskeletal system and connective tissue	Rheumatoid arthritis	IDO1	Indoleamine 2,3-dioxygenase 1	30988	765	1.11 [1.00-1.24]	0.0445037
Chapter XIII Diseases of the musculoskeletal system and connective tissue	Rheumatoid arthritis	IDUA	Alpha-L-iduronidase	36884	920	1.20 [1.05-1.36]	0.00548079
Chapter XIII Diseases of the musculoskeletal system and connective tissue	Rheumatoid arthritis	IFI30	Gamma-interferon-inducible lysosomal thiol reductase	30924	768	2.29 [1.98-2.65]	7.39E-29
Chapter XIII Diseases of the musculoskeletal system and connective tissue	Rheumatoid arthritis	IFIT3	Interferon-induced protein with tetratricopeptide repeats 3	31246	781	1.34 [1.14-1.57]	0.000311056
Chapter XIII Diseases of the musculoskeletal system and connective tissue	Rheumatoid arthritis	IFNG	Interferon gamma	35888	889	1.13 [1.07-1.19]	4.41E-06
Chapter XIII Diseases of the musculoskeletal system and connective tissue	Rheumatoid arthritis	IFNGR1	Interferon gamma receptor 1	36714	914	2.02 [1.56-2.60]	7.91E-08
Chapter XIII Diseases of the musculoskeletal system and connective tissue	Rheumatoid arthritis	IFNL1	Interferon lambda-1	35754	888	1.30 [1.15-1.47]	2.79E-05
Chapter XIII Diseases of the musculoskeletal system and connective tissue	Rheumatoid arthritis	IFNLR1	Interferon lambda receptor 1	36521	907	1.55 [1.37-1.76]	4.25E-12
Chapter XIII Diseases of the musculoskeletal system and connective tissue	Rheumatoid arthritis	IGDCC4	Immunoglobulin superfamily DCC subclass member 4	31817	785	0.49 [0.38-0.62]	2.75E-09
Chapter XIII Diseases of the musculoskeletal system and connective tissue	Rheumatoid arthritis	IGF2R	Cation-independent mannose-6-phosphate receptor	36550	913	1.96 [1.53-2.51]	8.97E-08
Chapter XIII Diseases of the musculoskeletal system and connective tissue	Rheumatoid arthritis	IGFBP1	Insulin-like growth factor-binding protein 1	36933	918	1.11 [1.05-1.16]	4.38E-05
Chapter XIII Diseases of the musculoskeletal system and connective tissue	Rheumatoid arthritis	IGFBP2	Insulin-like growth factor-binding protein 2	36935	916	1.44 [1.31-1.58]	2.79E-14
Chapter XIII Diseases of the musculoskeletal system and connective tissue	Rheumatoid arthritis	IGFBP3	Insulin-like growth factor-binding protein 3	36689	918	0.73 [0.61-0.88]	0.00104218
Chapter XIII Diseases of the musculoskeletal system and connective tissue	Rheumatoid arthritis	IGFBP4	Insulin-like growth factor-binding protein 4	36072	901	1.98 [1.77-2.22]	2.10E-32
Chapter XIII Diseases of the musculoskeletal system and connective tissue	Rheumatoid arthritis	IGFBP6	Insulin-like growth factor-binding protein 6	36387	912	1.46 [1.21-1.76]	9.54E-05
Chapter XIII Diseases of the musculoskeletal system and connective tissue	Rheumatoid arthritis	IGFBP7	Insulin-like growth factor-binding protein 7	36996	919	1.74 [1.49-2.04]	4.91E-12
Chapter XIII Diseases of the musculoskeletal system and connective tissue	Rheumatoid arthritis	IGFBPL1	Insulin-like growth factor-binding protein-like 1	36547	908	1.67 [1.42-1.96]	3.96E-10
Chapter XIII Diseases of the musculoskeletal system and connective tissue	Rheumatoid arthritis	IGFL4	Insulin growth factor-like family member 4	30872	766	1.12 [1.03-1.21]	0.00531548
Chapter XIII Diseases of the musculoskeletal system and connective tissue	Rheumatoid arthritis	IGLC2	Immunoglobulin lambda constant 2	31811	789	1.65 [1.42-1.91]	5.81E-11
Chapter XIII Diseases of the musculoskeletal system and connective tissue	Rheumatoid arthritis	IGSF3	Immunoglobulin superfamily member 3	36385	906	1.52 [1.32-1.74]	2.32E-09
Chapter XIII Diseases of the musculoskeletal system and connective tissue	Rheumatoid arthritis	IGSF8	Immunoglobulin superfamily member 8	36547	908	1.61 [1.34-1.95]	6.36E-07
Chapter XIII Diseases of the musculoskeletal system and connective tissue	Rheumatoid arthritis	IL10	Interleukin-10	35888	889	1.32 [1.26-1.39]	6.29E-27
Chapter XIII Diseases of the musculoskeletal system and connective tissue	Rheumatoid arthritis	IL10RB	Interleukin-10 receptor subunit beta	36714	914	1.89 [1.59-2.24]	4.82E-13
Chapter XIII Diseases of the musculoskeletal system and connective tissue	Rheumatoid arthritis	IL12A_IL12B	Interleukin-12	36385	906	1.41 [1.31-1.51]	8.33E-22
Chapter XIII Diseases of the musculoskeletal system and connective tissue	Rheumatoid arthritis	IL12B	Interleukin-12 subunit beta	36950	921	1.58 [1.43-1.76]	6.32E-18
Chapter XIII Diseases of the musculoskeletal system and connective tissue	Rheumatoid arthritis	IL12RB1	Interleukin-12 receptor subunit beta-1	35888	889	1.57 [1.37-1.79]	3.27E-11
Chapter XIII Diseases of the musculoskeletal system and connective tissue	Rheumatoid arthritis	IL13RA1	Interleukin-13 receptor subunit alpha-1	36112	904	1.40 [1.07-1.84]	0.0138095
Chapter XIII Diseases of the musculoskeletal system and connective tissue	Rheumatoid arthritis	IL15	Interleukin-15	36521	907	2.48 [2.14-2.87]	3.99E-33
Chapter XIII Diseases of the musculoskeletal system and connective tissue	Rheumatoid arthritis	IL15RA	Interleukin-15 receptor subunit alpha	35888	889	1.76 [1.48-2.08]	7.53E-11
Chapter XIII Diseases of the musculoskeletal system and connective tissue	Rheumatoid arthritis	IL16	Pro-interleukin-16	36950	921	1.42 [1.26-1.59]	1.30E-08
Chapter XIII Diseases of the musculoskeletal system and connective tissue	Rheumatoid arthritis	IL17A	Interleukin-17A	35831	888	1.22 [1.09-1.38]	0.000850574
Chapter XIII Diseases of the musculoskeletal system and connective tissue	Rheumatoid arthritis	IL17RB	Interleukin-17 receptor B	36083	894	1.16 [1.04-1.29]	0.00963759
Chapter XIII Diseases of the musculoskeletal system and connective tissue	Rheumatoid arthritis	IL18	Interleukin-18	36404	902	1.47 [1.31-1.65]	4.27E-11
Chapter XIII Diseases of the musculoskeletal system and connective tissue	Rheumatoid arthritis	IL18BP	Interleukin-18-binding protein	36689	918	2.82 [2.40-3.31]	3.34E-36
Chapter XIII Diseases of the musculoskeletal system and connective tissue	Rheumatoid arthritis	IL18R1	Interleukin-18 receptor 1	36950	921	2.23 [1.89-2.63]	1.96E-21
Chapter XIII Diseases of the musculoskeletal system and connective tissue	Rheumatoid arthritis	IL18RAP	Interleukin-18 receptor accessory protein	36058	890	0.97 [0.93-1.00]	0.0498441
Chapter XIII Diseases of the musculoskeletal system and connective tissue	Rheumatoid arthritis	IL19	Interleukin-19	35660	889	1.26 [1.16-1.36]	9.86E-09
Chapter XIII Diseases of the musculoskeletal system and connective tissue	Rheumatoid arthritis	IL1R1	Interleukin-1 receptor type 1	36491	912	2.19 [1.73-2.79]	1.42E-10
Chapter XIII Diseases of the musculoskeletal system and connective tissue	Rheumatoid arthritis	IL1R2	Interleukin-1 receptor type 2	36469	907	0.74 [0.55-0.99]	0.0410374
Chapter XIII Diseases of the musculoskeletal system and connective tissue	Rheumatoid arthritis	IL1RAP	Interleukin-1 receptor accessory protein	36550	913	0.82 [0.72-0.94]	0.00531417
Chapter XIII Diseases of the musculoskeletal system and connective tissue	Rheumatoid arthritis	IL1RL1	Interleukin-1 receptor-like 1	36868	916	1.52 [1.33-1.73]	2.99E-10
Chapter XIII Diseases of the musculoskeletal system and connective tissue	Rheumatoid arthritis	IL1RL2	Interleukin-1 receptor-like 2	35888	889	0.84 [0.72-0.98]	0.024049
Chapter XIII Diseases of the musculoskeletal system and connective tissue	Rheumatoid arthritis	IL1RN	Interleukin-1 receptor antagonist protein	36465	905	1.40 [1.29-1.53]	2.64E-14
Chapter XIII Diseases of the musculoskeletal system and connective tissue	Rheumatoid arthritis	IL22	Interleukin-22	31668	786	1.16 [1.06-1.28]	0.00164515
Chapter XIII Diseases of the musculoskeletal system and connective tissue	Rheumatoid arthritis	IL22RA1	Interleukin-22 receptor subunit alpha-1	35888	889	1.16 [1.02-1.30]	0.0190154
Chapter XIII Diseases of the musculoskeletal system and connective tissue	Rheumatoid arthritis	IL2RA	Interleukin-2 receptor subunit alpha	36272	902	2.16 [1.93-2.41]	9.01E-42
Chapter XIII Diseases of the musculoskeletal system and connective tissue	Rheumatoid arthritis	IL2RG	Cytokine receptor common subunit gamma	31668	786	1.23 [1.06-1.43]	0.00682821
Chapter XIII Diseases of the musculoskeletal system and connective tissue	Rheumatoid arthritis	IL32	Interleukin-32	36521	907	1.20 [1.05-1.36]	0.00704339
Chapter XIII Diseases of the musculoskeletal system and connective tissue	Rheumatoid arthritis	IL33	Interleukin-33	35888	889	1.37 [1.18-1.59]	5.32E-05
Chapter XIII Diseases of the musculoskeletal system and connective tissue	Rheumatoid arthritis	IL3RA	Interleukin-3 receptor subunit alpha	35888	889	1.27 [1.06-1.52]	0.00783288
Chapter XIII Diseases of the musculoskeletal system and connective tissue	Rheumatoid arthritis	IL4R	Interleukin-4 receptor subunit alpha	36521	907	1.70 [1.48-1.97]	4.02E-13
Chapter XIII Diseases of the musculoskeletal system and connective tissue	Rheumatoid arthritis	IL5	Interleukin-5	35888	889	1.05 [1.01-1.10]	0.00832865
Chapter XIII Diseases of the musculoskeletal system and connective tissue	Rheumatoid arthritis	IL5RA	Interleukin-5 receptor subunit alpha	36521	907	1.12 [1.01-1.24]	0.0293951
Chapter XIII Diseases of the musculoskeletal system and connective tissue	Rheumatoid arthritis	IL6	Interleukin-6	36385	906	1.42 [1.36-1.50]	2.57E-44
Chapter XIII Diseases of the musculoskeletal system and connective tissue	Rheumatoid arthritis	IL6R	Interleukin-6 receptor subunit alpha	36330	908	1.30 [1.09-1.54]	0.00293125
Chapter XIII Diseases of the musculoskeletal system and connective tissue	Rheumatoid arthritis	IL6ST	Interleukin-6 receptor subunit beta	36547	908	1.44 [1.04-1.98]	0.0267338
Chapter XIII Diseases of the musculoskeletal system and connective tissue	Rheumatoid arthritis	IL7	Interleukin-7	36521	907	1.13 [1.04-1.24]	0.00551955
Chapter XIII Diseases of the musculoskeletal system and connective tissue	Rheumatoid arthritis	ILKAP	Integrin-linked kinase-associated serine/threonine phosphatase 2C	35695	886	1.24 [1.13-1.36]	8.17E-06
Chapter XIII Diseases of the musculoskeletal system and connective tissue	Rheumatoid arthritis	IMMT	MICOS complex subunit MIC60	31668	786	1.48 [1.31-1.67]	9.80E-11
Chapter XIII Diseases of the musculoskeletal system and connective tissue	Rheumatoid arthritis	IMPACT	Protein IMPACT	31733	788	1.16 [1.03-1.31]	0.016636
Chapter XIII Diseases of the musculoskeletal system and connective tissue	Rheumatoid arthritis	ING1	Inhibitor of growth protein 1	35694	886	1.18 [1.05-1.32]	0.00556184
Chapter XIII Diseases of the musculoskeletal system and connective tissue	Rheumatoid arthritis	INHBB	Inhibin beta B chain	31115	772	1.38 [1.22-1.57]	7.57E-07
Chapter XIII Diseases of the musculoskeletal system and connective tissue	Rheumatoid arthritis	INHBC	Inhibin beta C chain	36550	913	1.22 [1.06-1.41]	0.00742594
Chapter XIII Diseases of the musculoskeletal system and connective tissue	Rheumatoid arthritis	INPP1	Inositol polyphosphate 1-phosphatase	36385	906	1.27 [1.14-1.41]	6.78E-06
Chapter XIII Diseases of the musculoskeletal system and connective tissue	Rheumatoid arthritis	INPPL1	Phosphatidylinositol 3,4,5-trisphosphate 5-phosphatase 2	36385	906	1.07 [1.00-1.13]	0.0342242
Chapter XIII Diseases of the musculoskeletal system and connective tissue	Rheumatoid arthritis	INSL3	Insulin-like 3	31733	788	0.88 [0.81-0.97]	0.00788111
Chapter XIII Diseases of the musculoskeletal system and connective tissue	Rheumatoid arthritis	INSL5	Insulin-like peptide INSL5	31688	787	1.16 [1.09-1.24]	1.04E-05
Chapter XIII Diseases of the musculoskeletal system and connective tissue	Rheumatoid arthritis	INSR	Insulin receptor	30872	766	1.58 [1.05-2.37]	0.0270819
Chapter XIII Diseases of the musculoskeletal system and connective tissue	Rheumatoid arthritis	IPCEF1	Interactor protein for cytohesin exchange factors 1	36225	898	1.07 [1.00-1.15]	0.0385248
Chapter XIII Diseases of the musculoskeletal system and connective tissue	Rheumatoid arthritis	IQGAP2	Ras GTPase-activating-like protein IQGAP2	36385	906	1.24 [1.12-1.38]	3.18E-05
Chapter XIII Diseases of the musculoskeletal system and connective tissue	Rheumatoid arthritis	IRAG2	Inositol 1,4,5-triphosphate receptor associated 2	35883	894	1.09 [1.03-1.17]	0.00508179
Chapter XIII Diseases of the musculoskeletal system and connective tissue	Rheumatoid arthritis	IRAK1	Interleukin-1 receptor-associated kinase 1	35888	889	1.13 [1.04-1.23]	0.00372272
Chapter XIII Diseases of the musculoskeletal system and connective tissue	Rheumatoid arthritis	ISLR2	Immunoglobulin superfamily containing leucine-rich repeat protein 2	35250	868	0.79 [0.67-0.93]	0.00376147
Chapter XIII Diseases of the musculoskeletal system and connective tissue	Rheumatoid arthritis	ITGA11	Integrin alpha-11	36521	907	0.47 [0.40-0.55]	1.09E-18
Chapter XIII Diseases of the musculoskeletal system and connective tissue	Rheumatoid arthritis	ITGA2	Integrin alpha-2	31115	772	0.73 [0.60-0.89]	0.00211047
Chapter XIII Diseases of the musculoskeletal system and connective tissue	Rheumatoid arthritis	ITGA5	Integrin alpha-5	36550	913	1.66 [1.32-2.08]	1.35E-05
Chapter XIII Diseases of the musculoskeletal system and connective tissue	Rheumatoid arthritis	ITGAV	Integrin alpha-V	36884	920	0.36 [0.27-0.48]	1.11E-12
Chapter XIII Diseases of the musculoskeletal system and connective tissue	Rheumatoid arthritis	ITGB1	Integrin beta-1	36507	914	0.68 [0.52-0.90]	0.00666593
Chapter XIII Diseases of the musculoskeletal system and connective tissue	Rheumatoid arthritis	ITGB1BP2	Integrin beta-1-binding protein 2	35883	894	1.12 [1.06-1.18]	5.70E-05
Chapter XIII Diseases of the musculoskeletal system and connective tissue	Rheumatoid arthritis	ITGBL1	Integrin beta-like protein 1	31817	785	1.56 [1.32-1.84]	2.36E-07
Chapter XIII Diseases of the musculoskeletal system and connective tissue	Rheumatoid arthritis	ITIH1	Inter-alpha-trypsin inhibitor heavy chain H1	31853	790	0.65 [0.45-0.94]	0.021636
Chapter XIII Diseases of the musculoskeletal system and connective tissue	Rheumatoid arthritis	ITIH3	Inter-alpha-trypsin inhibitor heavy chain H3	36689	918	1.52 [1.30-1.78]	1.12E-07
Chapter XIII Diseases of the musculoskeletal system and connective tissue	Rheumatoid arthritis	ITIH4	Inter-alpha-trypsin inhibitor heavy chain H4	31853	790	1.63 [1.30-2.06]	3.22E-05
Chapter XIII Diseases of the musculoskeletal system and connective tissue	Rheumatoid arthritis	JAM2	Junctional adhesion molecule B	36878	919	1.58 [1.28-1.96]	2.41E-05
Chapter XIII Diseases of the musculoskeletal system and connective tissue	Rheumatoid arthritis	JAM3	Junctional adhesion molecule C	31115	772	1.37 [1.21-1.55]	7.68E-07
Chapter XIII Diseases of the musculoskeletal system and connective tissue	Rheumatoid arthritis	JCHAIN	Immunoglobulin J chain	35888	889	1.18 [1.07-1.30]	0.000719207
Chapter XIII Diseases of the musculoskeletal system and connective tissue	Rheumatoid arthritis	JUN	Transcription factor AP-1	35888	889	1.19 [1.07-1.31]	0.000918851
Chapter XIII Diseases of the musculoskeletal system and connective tissue	Rheumatoid arthritis	KAZN	Kazrin	31688	787	1.10 [1.03-1.17]	0.00484831
Chapter XIII Diseases of the musculoskeletal system and connective tissue	Rheumatoid arthritis	KCTD5	BTB/POZ domain-containing protein KCTD5	31113	776	1.45 [1.28-1.64]	5.44E-09
Chapter XIII Diseases of the musculoskeletal system and connective tissue	Rheumatoid arthritis	KDR	Vascular endothelial growth factor receptor 2	36674	915	0.78 [0.62-0.98]	0.0297707
Chapter XIII Diseases of the musculoskeletal system and connective tissue	Rheumatoid arthritis	KIF1C	Kinesin-like protein KIF1C	30779	763	1.34 [1.15-1.56]	0.000204056
Chapter XIII Diseases of the musculoskeletal system and connective tissue	Rheumatoid arthritis	KIFBP	KIF-binding protein	36385	906	1.08 [1.00-1.16]	0.0377369
Chapter XIII Diseases of the musculoskeletal system and connective tissue	Rheumatoid arthritis	KIRREL2	Kin of IRRE-like protein 2	35754	888	1.25 [1.08-1.44]	0.00233607
Chapter XIII Diseases of the musculoskeletal system and connective tissue	Rheumatoid arthritis	KIT	Mast/stem cell growth factor receptor Kit	36633	918	0.48 [0.40-0.59]	2.41E-13
Chapter XIII Diseases of the musculoskeletal system and connective tissue	Rheumatoid arthritis	KITLG	Kit ligand	36547	908	0.66 [0.56-0.76]	5.07E-08
Chapter XIII Diseases of the musculoskeletal system and connective tissue	Rheumatoid arthritis	KLF4	Krueppel-like factor 4	30776	770	1.32 [1.13-1.54]	0.000414163
Chapter XIII Diseases of the musculoskeletal system and connective tissue	Rheumatoid arthritis	KLK11	Kallikrein-11	36309	909	1.34 [1.13-1.59]	0.000948193
Chapter XIII Diseases of the musculoskeletal system and connective tissue	Rheumatoid arthritis	KLK4	Kallikrein-4	36884	920	1.42 [1.30-1.54]	1.44E-15
Chapter XIII Diseases of the musculoskeletal system and connective tissue	Rheumatoid arthritis	KLK7	Kallikrein-7	30317	743	0.69 [0.57-0.83]	0.000114183
Chapter XIII Diseases of the musculoskeletal system and connective tissue	Rheumatoid arthritis	KLKB1	Plasma kallikrein	31199	779	0.74 [0.56-0.97]	0.0299386
Chapter XIII Diseases of the musculoskeletal system and connective tissue	Rheumatoid arthritis	KLRD1	Natural killer cells antigen CD94	36950	921	1.26 [1.11-1.43]	0.000274899
Chapter XIII Diseases of the musculoskeletal system and connective tissue	Rheumatoid arthritis	KRT18	Keratin, type I cytoskeletal 18	36385	906	1.14 [1.07-1.22]	9.83E-05
Chapter XIII Diseases of the musculoskeletal system and connective tissue	Rheumatoid arthritis	KRT19	Keratin, type I cytoskeletal 19	36461	906	1.31 [1.21-1.42]	4.80E-11
Chapter XIII Diseases of the musculoskeletal system and connective tissue	Rheumatoid arthritis	KYNU	Kynureninase	36950	921	1.27 [1.13-1.44]	0.000112687
Chapter XIII Diseases of the musculoskeletal system and connective tissue	Rheumatoid arthritis	L1CAM	Neural cell adhesion molecule L1	36674	915	0.75 [0.61-0.92]	0.00500149
Chapter XIII Diseases of the musculoskeletal system and connective tissue	Rheumatoid arthritis	L3HYPDH	Trans-3-hydroxy-L-proline dehydratase	31815	788	1.14 [1.05-1.22]	0.000760468
Chapter XIII Diseases of the musculoskeletal system and connective tissue	Rheumatoid arthritis	LAG3	Lymphocyte activation gene 3 protein	36385	906	1.60 [1.42-1.81]	4.15E-14
Chapter XIII Diseases of the musculoskeletal system and connective tissue	Rheumatoid arthritis	LAIR1	Leukocyte-associated immunoglobulin-like receptor 1	36528	909	1.81 [1.61-2.03]	1.49E-24
Chapter XIII Diseases of the musculoskeletal system and connective tissue	Rheumatoid arthritis	LAIR2	Leukocyte-associated immunoglobulin-like receptor 2	36284	898	1.19 [1.12-1.26]	3.14E-08
Chapter XIII Diseases of the musculoskeletal system and connective tissue	Rheumatoid arthritis	LAMA4	Laminin subunit alpha-4	36714	914	1.31 [1.10-1.55]	0.00201186
Chapter XIII Diseases of the musculoskeletal system and connective tissue	Rheumatoid arthritis	LAMP3	Lysosome-associated membrane glycoprotein 3	36893	921	1.74 [1.56-1.93]	2.55E-24
Chapter XIII Diseases of the musculoskeletal system and connective tissue	Rheumatoid arthritis	LAMTOR5	Ragulator complex protein LAMTOR5	31668	786	1.31 [1.13-1.51]	0.000213558
Chapter XIII Diseases of the musculoskeletal system and connective tissue	Rheumatoid arthritis	LAP3	Cytosol aminopeptidase	35888	889	1.18 [1.05-1.33]	0.00509749
Chapter XIII Diseases of the musculoskeletal system and connective tissue	Rheumatoid arthritis	LATS1	Serine/threonine-protein kinase LATS1	30872	766	1.13 [1.04-1.23]	0.0032791
Chapter XIII Diseases of the musculoskeletal system and connective tissue	Rheumatoid arthritis	LAYN	Layilin	36224	896	1.86 [1.58-2.18]	3.72E-14
Chapter XIII Diseases of the musculoskeletal system and connective tissue	Rheumatoid arthritis	LBP	Lipopolysaccharide-binding protein	36689	918	1.29 [1.17-1.42]	1.90E-07
Chapter XIII Diseases of the musculoskeletal system and connective tissue	Rheumatoid arthritis	LBR	Delta(14)-sterol reductase LBR	36878	919	1.28 [1.19-1.37]	5.86E-12
Chapter XIII Diseases of the musculoskeletal system and connective tissue	Rheumatoid arthritis	LCN2	Neutrophil gelatinase-associated lipocalin	35422	884	1.57 [1.37-1.80]	1.25E-10
Chapter XIII Diseases of the musculoskeletal system and connective tissue	Rheumatoid arthritis	LCP1	Plastin-2	31817	785	1.50 [1.32-1.70]	2.57E-10
Chapter XIII Diseases of the musculoskeletal system and connective tissue	Rheumatoid arthritis	LEFTY2	Left-right determination factor 2	36832	918	0.81 [0.72-0.90]	0.000219266
Chapter XIII Diseases of the musculoskeletal system and connective tissue	Rheumatoid arthritis	LEO1	RNA polymerase-associated protein LEO1	31759	791	1.29 [1.10-1.52]	0.00201729
Chapter XIII Diseases of the musculoskeletal system and connective tissue	Rheumatoid arthritis	LETM1	Mitochondrial proton/calcium exchanger protein	31759	791	1.30 [1.16-1.47]	1.17E-05
Chapter XIII Diseases of the musculoskeletal system and connective tissue	Rheumatoid arthritis	LGALS1	Galectin-1	36547	908	1.54 [1.30-1.81]	2.91E-07
Chapter XIII Diseases of the musculoskeletal system and connective tissue	Rheumatoid arthritis	LGALS3	Galectin-3	36630	907	1.58 [1.30-1.92]	3.75E-06
Chapter XIII Diseases of the musculoskeletal system and connective tissue	Rheumatoid arthritis	LGALS3BP	Galectin-3-binding protein	31853	790	1.38 [1.14-1.66]	0.000952025
Chapter XIII Diseases of the musculoskeletal system and connective tissue	Rheumatoid arthritis	LGALS4	Galectin-4	36528	909	1.52 [1.38-1.68]	1.42E-16
Chapter XIII Diseases of the musculoskeletal system and connective tissue	Rheumatoid arthritis	LGALS7_LGALS7B	Galectin-7	36478	910	1.19 [1.04-1.36]	0.0116742
Chapter XIII Diseases of the musculoskeletal system and connective tissue	Rheumatoid arthritis	LGALS8	Galectin-8	36878	919	1.22 [1.11-1.34]	2.17E-05
Chapter XIII Diseases of the musculoskeletal system and connective tissue	Rheumatoid arthritis	LGALS9	Galectin-9	36525	909	2.98 [2.53-3.51]	1.74E-39
Chapter XIII Diseases of the musculoskeletal system and connective tissue	Rheumatoid arthritis	LGMN	Legumain	36714	914	1.86 [1.59-2.17]	2.96E-15
Chapter XIII Diseases of the musculoskeletal system and connective tissue	Rheumatoid arthritis	LIF	Leukemia inhibitory factor	35754	888	1.24 [1.13-1.36]	2.56E-06
Chapter XIII Diseases of the musculoskeletal system and connective tissue	Rheumatoid arthritis	LILRA2	Leukocyte immunoglobulin-like receptor subfamily A member 2	36550	913	1.46 [1.23-1.72]	1.13E-05
Chapter XIII Diseases of the musculoskeletal system and connective tissue	Rheumatoid arthritis	LILRA4	Leukocyte immunoglobulin-like receptor subfamily A member 4	30779	763	1.14 [1.01-1.29]	0.0390947
Chapter XIII Diseases of the musculoskeletal system and connective tissue	Rheumatoid arthritis	LILRA5	Leukocyte immunoglobulin-like receptor subfamily A member 5	36496	908	2.20 [1.84-2.64]	9.37E-18
Chapter XIII Diseases of the musculoskeletal system and connective tissue	Rheumatoid arthritis	LILRA6	Leukocyte immunoglobulin-like receptor subfamily A member 6	31815	788	1.17 [1.07-1.29]	0.000690269
Chapter XIII Diseases of the musculoskeletal system and connective tissue	Rheumatoid arthritis	LILRB1	Leukocyte immunoglobulin-like receptor subfamily B member 1	36996	919	1.59 [1.29-1.97]	1.68E-05
Chapter XIII Diseases of the musculoskeletal system and connective tissue	Rheumatoid arthritis	LILRB2	Leukocyte immunoglobulin-like receptor subfamily B member 2	36807	913	1.62 [1.36-1.93]	5.66E-08
Chapter XIII Diseases of the musculoskeletal system and connective tissue	Rheumatoid arthritis	LILRB4	Leukocyte immunoglobulin-like receptor subfamily B member 4	35888	889	2.01 [1.77-2.27]	6.95E-28
Chapter XIII Diseases of the musculoskeletal system and connective tissue	Rheumatoid arthritis	LMNB1	Lamin-B1	31631	786	1.41 [1.30-1.53]	6.88E-17
Chapter XIII Diseases of the musculoskeletal system and connective tissue	Rheumatoid arthritis	LMNB2	Lamin-B2	31733	788	2.92 [2.44-3.49]	3.11E-32
Chapter XIII Diseases of the musculoskeletal system and connective tissue	Rheumatoid arthritis	LMOD1	Leiomodin-1	31759	791	1.36 [1.15-1.60]	0.000279243
Chapter XIII Diseases of the musculoskeletal system and connective tissue	Rheumatoid arthritis	LONP1	Lon protease homolog, mitochondrial	30988	765	1.14 [1.06-1.24]	0.000898259
Chapter XIII Diseases of the musculoskeletal system and connective tissue	Rheumatoid arthritis	LPCAT2	Lysophosphatidylcholine acyltransferase 2	36385	906	1.33 [1.21-1.46]	2.33E-09
Chapter XIII Diseases of the musculoskeletal system and connective tissue	Rheumatoid arthritis	LRCH4	Leucine-rich repeat and calponin homology domain-containing protein 4	30779	763	1.12 [1.01-1.24]	0.026826
Chapter XIII Diseases of the musculoskeletal system and connective tissue	Rheumatoid arthritis	LRG1	Leucine-rich alpha-2-glycoprotein	31853	790	2.60 [2.07-3.26]	1.58E-16
Chapter XIII Diseases of the musculoskeletal system and connective tissue	Rheumatoid arthritis	LRIG1	Leucine-rich repeats and immunoglobulin-like domains protein 1	36780	917	2.09 [1.77-2.45]	6.45E-19
Chapter XIII Diseases of the musculoskeletal system and connective tissue	Rheumatoid arthritis	LRIG3	Leucine-rich repeats and immunoglobulin-like domains protein 3	30760	762	1.33 [1.08-1.66]	0.00891795
Chapter XIII Diseases of the musculoskeletal system and connective tissue	Rheumatoid arthritis	LRP1	Prolow-density lipoprotein receptor-related protein 1	36385	906	1.26 [1.01-1.56]	0.0393103
Chapter XIII Diseases of the musculoskeletal system and connective tissue	Rheumatoid arthritis	LRP11	Low-density lipoprotein receptor-related protein 11	36547	908	1.65 [1.41-1.94]	4.02E-10
Chapter XIII Diseases of the musculoskeletal system and connective tissue	Rheumatoid arthritis	LRRC25	Leucine-rich repeat-containing protein 25	36385	906	1.61 [1.43-1.82]	2.61E-14
Chapter XIII Diseases of the musculoskeletal system and connective tissue	Rheumatoid arthritis	LRRC59	Leucine-rich repeat-containing protein 59	31815	788	1.27 [1.11-1.44]	0.000498422
Chapter XIII Diseases of the musculoskeletal system and connective tissue	Rheumatoid arthritis	LRRFIP1	Leucine-rich repeat flightless-interacting protein 1	31668	786	1.18 [1.03-1.35]	0.0163121
Chapter XIII Diseases of the musculoskeletal system and connective tissue	Rheumatoid arthritis	LRRN1	Leucine-rich repeat neuronal protein 1	35888	889	0.52 [0.45-0.61]	5.62E-17
Chapter XIII Diseases of the musculoskeletal system and connective tissue	Rheumatoid arthritis	LRTM2	Leucine-rich repeat and transmembrane domain-containing protein 2	31759	791	0.69 [0.52-0.90]	0.0065778
Chapter XIII Diseases of the musculoskeletal system and connective tissue	Rheumatoid arthritis	LSM1	U6 snRNA-associated Sm-like protein LSm1	35719	889	1.19 [1.09-1.30]	0.000143101
Chapter XIII Diseases of the musculoskeletal system and connective tissue	Rheumatoid arthritis	LSP1	Lymphocyte-specific protein 1	36521	907	1.25 [1.08-1.44]	0.00234778
Chapter XIII Diseases of the musculoskeletal system and connective tissue	Rheumatoid arthritis	LTA	Lymphotoxin-alpha	36521	907	1.29 [1.11-1.49]	0.000742121
Chapter XIII Diseases of the musculoskeletal system and connective tissue	Rheumatoid arthritis	LTA4H	Leukotriene A-4 hydrolase	36884	920	1.39 [1.26-1.52]	3.98E-12
Chapter XIII Diseases of the musculoskeletal system and connective tissue	Rheumatoid arthritis	LTB	Lymphotoxin-beta	31668	786	1.29 [1.08-1.55]	0.00454482
Chapter XIII Diseases of the musculoskeletal system and connective tissue	Rheumatoid arthritis	LTBP2	Latent-transforming growth factor beta-binding protein 2	36996	919	2.03 [1.71-2.41]	9.29E-16
Chapter XIII Diseases of the musculoskeletal system and connective tissue	Rheumatoid arthritis	LTBP3	Latent-transforming growth factor beta-binding protein 3	35719	889	1.25 [1.14-1.38]	2.47E-06
Chapter XIII Diseases of the musculoskeletal system and connective tissue	Rheumatoid arthritis	LTBR	Tumor necrosis factor receptor superfamily member 3	36335	902	2.36 [1.95-2.85]	9.31E-19
Chapter XIII Diseases of the musculoskeletal system and connective tissue	Rheumatoid arthritis	LY6D	Lymphocyte antigen 6D	36356	903	1.23 [1.05-1.43]	0.00799985
Chapter XIII Diseases of the musculoskeletal system and connective tissue	Rheumatoid arthritis	LY9	T-lymphocyte surface antigen Ly-9	36130	902	1.62 [1.33-1.97]	1.54E-06
Chapter XIII Diseases of the musculoskeletal system and connective tissue	Rheumatoid arthritis	LY96	Lymphocyte antigen 96	36284	898	1.55 [1.34-1.80]	6.24E-09
Chapter XIII Diseases of the musculoskeletal system and connective tissue	Rheumatoid arthritis	LYPD8	Ly6/PLAUR domain-containing protein 8	35719	889	1.26 [1.14-1.39]	5.33E-06
Chapter XIII Diseases of the musculoskeletal system and connective tissue	Rheumatoid arthritis	M6PR	Cation-dependent mannose-6-phosphate receptor	30988	765	1.27 [1.10-1.47]	0.00134787
Chapter XIII Diseases of the musculoskeletal system and connective tissue	Rheumatoid arthritis	MAD1L1	Mitotic spindle assembly checkpoint protein MAD1	36174	896	1.52 [1.41-1.63]	5.95E-28
Chapter XIII Diseases of the musculoskeletal system and connective tissue	Rheumatoid arthritis	MAGED1	Melanoma-associated antigen D1	35719	889	1.17 [1.04-1.32]	0.0100399
Chapter XIII Diseases of the musculoskeletal system and connective tissue	Rheumatoid arthritis	MAMDC2	MAM domain-containing protein 2	31815	788	1.56 [1.30-1.89]	2.62E-06
Chapter XIII Diseases of the musculoskeletal system and connective tissue	Rheumatoid arthritis	MAN1A2	Mannosyl-oligosaccharide 1,2-alpha-mannosidase IB	30988	765	1.61 [1.22-2.11]	0.000616582
Chapter XIII Diseases of the musculoskeletal system and connective tissue	Rheumatoid arthritis	MANSC1	MANSC domain-containing protein 1	36674	915	1.70 [1.38-2.09]	6.81E-07
Chapter XIII Diseases of the musculoskeletal system and connective tissue	Rheumatoid arthritis	MANSC4	MANSC domain-containing protein 4	30779	763	1.16 [1.05-1.29]	0.00319565
Chapter XIII Diseases of the musculoskeletal system and connective tissue	Rheumatoid arthritis	MAP2	Microtubule-associated protein 2	31733	788	1.52 [1.35-1.72]	2.84E-11
Chapter XIII Diseases of the musculoskeletal system and connective tissue	Rheumatoid arthritis	MAP2K1	Dual specificity mitogen-activated protein kinase kinase 1	31688	787	1.21 [1.09-1.34]	0.000376494
Chapter XIII Diseases of the musculoskeletal system and connective tissue	Rheumatoid arthritis	MAP3K5	Mitogen-activated protein kinase kinase kinase 5	35719	889	1.08 [1.02-1.15]	0.00862536
Chapter XIII Diseases of the musculoskeletal system and connective tissue	Rheumatoid arthritis	MAPK9	Mitogen-activated protein kinase 9	36521	907	1.32 [1.15-1.51]	6.67E-05
Chapter XIII Diseases of the musculoskeletal system and connective tissue	Rheumatoid arthritis	MARCO	Macrophage receptor MARCO	36547	908	2.37 [1.90-2.97]	3.45E-14
Chapter XIII Diseases of the musculoskeletal system and connective tissue	Rheumatoid arthritis	MARS1	Methionine--tRNA ligase, cytoplasmic	31060	769	1.13 [1.05-1.23]	0.00236414
Chapter XIII Diseases of the musculoskeletal system and connective tissue	Rheumatoid arthritis	MATN2	Matrilin-2	36591	911	1.55 [1.27-1.88]	1.15E-05
Chapter XIII Diseases of the musculoskeletal system and connective tissue	Rheumatoid arthritis	MATN3	Matrilin-3	36225	898	1.59 [1.33-1.90]	2.41E-07
Chapter XIII Diseases of the musculoskeletal system and connective tissue	Rheumatoid arthritis	MAVS	Mitochondrial antiviral-signaling protein	35719	889	1.11 [1.05-1.19]	0.00091021
Chapter XIII Diseases of the musculoskeletal system and connective tissue	Rheumatoid arthritis	MB	Myoglobin	36996	919	1.36 [1.22-1.50]	4.72E-09
Chapter XIII Diseases of the musculoskeletal system and connective tissue	Rheumatoid arthritis	MBL2	Mannose-binding protein C	31394	783	1.10 [1.03-1.17]	0.0037807
Chapter XIII Diseases of the musculoskeletal system and connective tissue	Rheumatoid arthritis	MCFD2	Multiple coagulation factor deficiency protein 2	36393	905	1.30 [1.14-1.48]	0.000102037
Chapter XIII Diseases of the musculoskeletal system and connective tissue	Rheumatoid arthritis	MCTS1	Malignant T-cell-amplified sequence 1	31688	787	1.28 [1.02-1.61]	0.0333011
Chapter XIII Diseases of the musculoskeletal system and connective tissue	Rheumatoid arthritis	MDH1	Malate dehydrogenase, cytoplasmic	31652	793	1.25 [1.07-1.47]	0.00589627
Chapter XIII Diseases of the musculoskeletal system and connective tissue	Rheumatoid arthritis	MDK	Midkine	36566	911	1.40 [1.27-1.54]	1.82E-12
Chapter XIII Diseases of the musculoskeletal system and connective tissue	Rheumatoid arthritis	MECR	Enoyl-[acyl-carrier-protein] reductase, mitochondrial	30988	765	1.15 [1.07-1.24]	0.000219914
Chapter XIII Diseases of the musculoskeletal system and connective tissue	Rheumatoid arthritis	MED18	Mediator of RNA polymerase II transcription subunit 18	35719	889	1.11 [1.03-1.20]	0.0091805
Chapter XIII Diseases of the musculoskeletal system and connective tissue	Rheumatoid arthritis	MEGF10	Multiple epidermal growth factor-like domains protein 10	36528	909	0.86 [0.73-1.00]	0.0441576
Chapter XIII Diseases of the musculoskeletal system and connective tissue	Rheumatoid arthritis	MEP1A	Meprin A subunit alpha	31688	787	1.11 [1.01-1.21]	0.0327763
Chapter XIII Diseases of the musculoskeletal system and connective tissue	Rheumatoid arthritis	MEP1B	Meprin A subunit beta	36547	908	0.90 [0.86-0.94]	8.10E-06
Chapter XIII Diseases of the musculoskeletal system and connective tissue	Rheumatoid arthritis	MEPE	Matrix extracellular phosphoglycoprotein	36528	909	0.71 [0.57-0.88]	0.00149672
Chapter XIII Diseases of the musculoskeletal system and connective tissue	Rheumatoid arthritis	MERTK	Tyrosine-protein kinase Mer	36950	921	1.78 [1.43-2.21]	2.95E-07
Chapter XIII Diseases of the musculoskeletal system and connective tissue	Rheumatoid arthritis	MESD	LRP chaperone MESD	36550	913	1.06 [1.01-1.11]	0.0133305
Chapter XIII Diseases of the musculoskeletal system and connective tissue	Rheumatoid arthritis	METAP1D	Methionine aminopeptidase 1D, mitochondrial	36521	907	1.13 [1.06-1.21]	0.00052713
Chapter XIII Diseases of the musculoskeletal system and connective tissue	Rheumatoid arthritis	METAP2	Methionine aminopeptidase 2	36832	918	1.11 [1.01-1.24]	0.0392068
Chapter XIII Diseases of the musculoskeletal system and connective tissue	Rheumatoid arthritis	MFAP5	Microfibrillar-associated protein 5	36996	919	1.32 [1.14-1.52]	0.000199332
Chapter XIII Diseases of the musculoskeletal system and connective tissue	Rheumatoid arthritis	MFGE8	Lactadherin	36550	913	1.20 [1.05-1.37]	0.00750071
Chapter XIII Diseases of the musculoskeletal system and connective tissue	Rheumatoid arthritis	MIA	Melanoma-derived growth regulatory protein	36674	915	1.19 [1.02-1.40]	0.0253372
Chapter XIII Diseases of the musculoskeletal system and connective tissue	Rheumatoid arthritis	MICB_MICA	MHC class I polypeptide-related sequence A_MHC class I polypeptide-related sequence B	36521	907	1.06 [1.02-1.11]	0.00459559
Chapter XIII Diseases of the musculoskeletal system and connective tissue	Rheumatoid arthritis	MILR1	Allergin-1	35888	889	1.32 [1.18-1.48]	1.08E-06
Chapter XIII Diseases of the musculoskeletal system and connective tissue	Rheumatoid arthritis	MKI67	Proliferation marker protein Ki-67	30872	766	1.23 [1.06-1.43]	0.00520207
Chapter XIII Diseases of the musculoskeletal system and connective tissue	Rheumatoid arthritis	MME	Neprilysin	36385	906	1.17 [1.09-1.25]	1.06E-05
Chapter XIII Diseases of the musculoskeletal system and connective tissue	Rheumatoid arthritis	MMP1	Interstitial collagenase	35219	880	1.29 [1.20-1.38]	4.33E-13
Chapter XIII Diseases of the musculoskeletal system and connective tissue	Rheumatoid arthritis	MMP10	Stromelysin-2	36466	911	1.26 [1.15-1.39]	1.28E-06
Chapter XIII Diseases of the musculoskeletal system and connective tissue	Rheumatoid arthritis	MMP12	Macrophage metalloelastase	36610	910	1.48 [1.33-1.64]	3.06E-13
Chapter XIII Diseases of the musculoskeletal system and connective tissue	Rheumatoid arthritis	MMP13	Collagenase 3	35754	888	1.31 [1.09-1.57]	0.0044753
Chapter XIII Diseases of the musculoskeletal system and connective tissue	Rheumatoid arthritis	MMP3	Stromelysin-1	36550	913	2.14 [1.94-2.37]	2.42E-50
Chapter XIII Diseases of the musculoskeletal system and connective tissue	Rheumatoid arthritis	MMP7	Matrilysin	35825	892	1.53 [1.35-1.74]	7.22E-11
Chapter XIII Diseases of the musculoskeletal system and connective tissue	Rheumatoid arthritis	MMP8	Neutrophil collagenase	36817	917	1.15 [1.06-1.24]	0.000418606
Chapter XIII Diseases of the musculoskeletal system and connective tissue	Rheumatoid arthritis	MMP9	Matrix metalloproteinase-9	36485	913	1.14 [1.04-1.26]	0.00611594
Chapter XIII Diseases of the musculoskeletal system and connective tissue	Rheumatoid arthritis	MMUT	Methylmalonyl-CoA mutase, mitochondrial	30779	763	0.84 [0.73-0.98]	0.0233555
Chapter XIII Diseases of the musculoskeletal system and connective tissue	Rheumatoid arthritis	MOCS2	Molybdopterin synthase catalytic subunit	31115	772	1.26 [1.14-1.39]	6.52E-06
Chapter XIII Diseases of the musculoskeletal system and connective tissue	Rheumatoid arthritis	MPHOSPH8	M-phase phosphoprotein 8	35883	894	1.10 [1.02-1.19]	0.0164429
Chapter XIII Diseases of the musculoskeletal system and connective tissue	Rheumatoid arthritis	MPI	Mannose-6-phosphate isomerase	36385	906	1.10 [1.03-1.18]	0.00403342
Chapter XIII Diseases of the musculoskeletal system and connective tissue	Rheumatoid arthritis	MPO	Myeloperoxidase	36550	913	1.54 [1.38-1.71]	4.32E-15
Chapter XIII Diseases of the musculoskeletal system and connective tissue	Rheumatoid arthritis	MRC1	Macrophage mannose receptor 1	31842	796	2.91 [2.35-3.61]	3.25E-22
Chapter XIII Diseases of the musculoskeletal system and connective tissue	Rheumatoid arthritis	MRPL46	39S ribosomal protein L46, mitochondrial	35754	888	1.32 [1.09-1.59]	0.00419666
Chapter XIII Diseases of the musculoskeletal system and connective tissue	Rheumatoid arthritis	MSLN	Mesothelin	36327	905	1.52 [1.39-1.67]	1.59E-18
Chapter XIII Diseases of the musculoskeletal system and connective tissue	Rheumatoid arthritis	MSMB	Beta-microseminoprotein	36452	901	1.15 [1.05-1.25]	0.00191967
Chapter XIII Diseases of the musculoskeletal system and connective tissue	Rheumatoid arthritis	MSR1	Macrophage scavenger receptor types I and II	36878	919	1.85 [1.64-2.10]	3.31E-22
Chapter XIII Diseases of the musculoskeletal system and connective tissue	Rheumatoid arthritis	MSTN	Growth/differentiation factor 8	35883	894	0.71 [0.64-0.80]	6.96E-09
Chapter XIII Diseases of the musculoskeletal system and connective tissue	Rheumatoid arthritis	MTDH	Protein LYRIC	30872	766	1.12 [1.04-1.21]	0.00219875
Chapter XIII Diseases of the musculoskeletal system and connective tissue	Rheumatoid arthritis	MTHFD2	Bifunctional methylenetetrahydrofolate dehydrogenase/cyclohydrolase, mitochondrial	31733	788	1.45 [1.17-1.81]	0.000853204
Chapter XIII Diseases of the musculoskeletal system and connective tissue	Rheumatoid arthritis	MTHFSD	Methenyltetrahydrofolate synthase domain-containing protein	31246	781	1.06 [1.00-1.13]	0.0472958
Chapter XIII Diseases of the musculoskeletal system and connective tissue	Rheumatoid arthritis	MTIF3	Translation initiation factor IF-3, mitochondrial	31688	787	1.11 [1.03-1.20]	0.00607433
Chapter XIII Diseases of the musculoskeletal system and connective tissue	Rheumatoid arthritis	MTUS1	Microtubule-associated tumor suppressor 1	31246	781	1.25 [1.12-1.40]	6.95E-05
Chapter XIII Diseases of the musculoskeletal system and connective tissue	Rheumatoid arthritis	MUC13	Mucin-13	35754	888	1.20 [1.07-1.34]	0.00242369
Chapter XIII Diseases of the musculoskeletal system and connective tissue	Rheumatoid arthritis	MVK	Mevalonate kinase	35888	889	1.17 [1.09-1.26]	1.61E-05
Chapter XIII Diseases of the musculoskeletal system and connective tissue	Rheumatoid arthritis	MYBPC1	Myosin-binding protein C, slow-type	31815	788	1.27 [1.16-1.39]	4.35E-07
Chapter XIII Diseases of the musculoskeletal system and connective tissue	Rheumatoid arthritis	MYBPC2	Myosin-binding protein C, fast-type	30988	765	1.14 [1.06-1.22]	0.000229362
Chapter XIII Diseases of the musculoskeletal system and connective tissue	Rheumatoid arthritis	MYDGF	Myeloid-derived growth factor	31815	788	1.10 [1.02-1.17]	0.00784311
Chapter XIII Diseases of the musculoskeletal system and connective tissue	Rheumatoid arthritis	MYH9	Myosin-9	31817	785	1.08 [1.02-1.15]	0.00983927
Chapter XIII Diseases of the musculoskeletal system and connective tissue	Rheumatoid arthritis	MYL1	Myosin light chain 1/3, skeletal muscle isoform	30779	763	1.25 [1.09-1.43]	0.00143166
Chapter XIII Diseases of the musculoskeletal system and connective tissue	Rheumatoid arthritis	MYL3	Myosin light chain 3	30988	765	1.21 [1.10-1.33]	5.68E-05
Chapter XIII Diseases of the musculoskeletal system and connective tissue	Rheumatoid arthritis	MYL4	Myosin light chain 4	30988	765	1.15 [1.02-1.30]	0.0216743
Chapter XIII Diseases of the musculoskeletal system and connective tissue	Rheumatoid arthritis	MYLPF	Myosin regulatory light chain 2, skeletal muscle isoform	30946	774	1.19 [1.05-1.36]	0.00776604
Chapter XIII Diseases of the musculoskeletal system and connective tissue	Rheumatoid arthritis	MYO9B	Unconventional myosin-IXb	35888	889	1.14 [1.05-1.23]	0.00270305
Chapter XIII Diseases of the musculoskeletal system and connective tissue	Rheumatoid arthritis	MYOC	Myocilin	36550	913	0.82 [0.72-0.93]	0.00237986
Chapter XIII Diseases of the musculoskeletal system and connective tissue	Rheumatoid arthritis	MYOM3	Myomesin-3	31115	772	1.10 [1.02-1.19]	0.010847
Chapter XIII Diseases of the musculoskeletal system and connective tissue	Rheumatoid arthritis	MZB1	Marginal zone B- and B1-cell-specific protein	36654	913	1.73 [1.56-1.91]	1.32E-25
Chapter XIII Diseases of the musculoskeletal system and connective tissue	Rheumatoid arthritis	MZT1	Mitotic-spindle organizing protein 1	35719	889	1.20 [1.08-1.33]	0.00057655
Chapter XIII Diseases of the musculoskeletal system and connective tissue	Rheumatoid arthritis	NAAA	N-acylethanolamine-hydrolyzing acid amidase	36129	895	1.11 [1.01-1.23]	0.0300294
Chapter XIII Diseases of the musculoskeletal system and connective tissue	Rheumatoid arthritis	NACC1	Nucleus accumbens-associated protein 1	31668	786	1.27 [1.14-1.42]	1.95E-05
Chapter XIII Diseases of the musculoskeletal system and connective tissue	Rheumatoid arthritis	NADK	NAD kinase	36547	908	1.24 [1.13-1.36]	3.48E-06
Chapter XIII Diseases of the musculoskeletal system and connective tissue	Rheumatoid arthritis	NAGK	N-acetyl-D-glucosamine kinase	30929	763	1.24 [1.10-1.40]	0.000370763
Chapter XIII Diseases of the musculoskeletal system and connective tissue	Rheumatoid arthritis	NAMPT	Nicotinamide phosphoribosyltransferase	35719	889	1.17 [1.06-1.28]	0.000955269
Chapter XIII Diseases of the musculoskeletal system and connective tissue	Rheumatoid arthritis	NARS1	Asparagine--tRNA ligase, cytoplasmic	31759	791	1.19 [1.03-1.38]	0.0183022
Chapter XIII Diseases of the musculoskeletal system and connective tissue	Rheumatoid arthritis	NBL1	Neuroblastoma suppressor of tumorigenicity 1	36674	915	2.05 [1.65-2.55]	6.70E-11
Chapter XIII Diseases of the musculoskeletal system and connective tissue	Rheumatoid arthritis	NBN	Nibrin	35888	889	1.13 [1.02-1.24]	0.0166894
Chapter XIII Diseases of the musculoskeletal system and connective tissue	Rheumatoid arthritis	NCAM1	Neural cell adhesion molecule 1	36689	918	0.74 [0.61-0.91]	0.00336646
Chapter XIII Diseases of the musculoskeletal system and connective tissue	Rheumatoid arthritis	NCAM2	Neural cell adhesion molecule 2	36550	913	0.79 [0.64-0.99]	0.0386826
Chapter XIII Diseases of the musculoskeletal system and connective tissue	Rheumatoid arthritis	NCAN	Neurocan core protein	36878	919	0.70 [0.60-0.82]	4.74E-06
Chapter XIII Diseases of the musculoskeletal system and connective tissue	Rheumatoid arthritis	NCF2	Neutrophil cytosol factor 2	36461	906	1.08 [1.01-1.15]	0.0201692
Chapter XIII Diseases of the musculoskeletal system and connective tissue	Rheumatoid arthritis	NCK2	Cytoplasmic protein NCK2	36714	914	1.06 [1.00-1.12]	0.0419922
Chapter XIII Diseases of the musculoskeletal system and connective tissue	Rheumatoid arthritis	NCR1	Natural cytotoxicity triggering receptor 1	36470	906	1.24 [1.05-1.45]	0.00898034
Chapter XIII Diseases of the musculoskeletal system and connective tissue	Rheumatoid arthritis	NCR3LG1	Natural cytotoxicity triggering receptor 3 ligand 1	31688	787	2.18 [1.81-2.61]	9.37E-17
Chapter XIII Diseases of the musculoskeletal system and connective tissue	Rheumatoid arthritis	NCS1	Neuronal calcium sensor 1	36884	920	1.54 [1.26-1.88]	2.91E-05
Chapter XIII Diseases of the musculoskeletal system and connective tissue	Rheumatoid arthritis	NDRG1	Protein NDRG1	35754	888	1.16 [1.08-1.25]	3.20E-05
Chapter XIII Diseases of the musculoskeletal system and connective tissue	Rheumatoid arthritis	NDUFA5	NADH dehydrogenase [ubiquinone] 1 alpha subcomplex subunit 5	30819	765	1.52 [1.26-1.84]	1.27E-05
Chapter XIII Diseases of the musculoskeletal system and connective tissue	Rheumatoid arthritis	NDUFS6	NADH dehydrogenase [ubiquinone] iron-sulfur protein 6, mitochondrial	35719	889	1.14 [1.07-1.22]	6.08E-05
Chapter XIII Diseases of the musculoskeletal system and connective tissue	Rheumatoid arthritis	NECAP2	Adaptin ear-binding coat-associated protein 2	30779	763	1.14 [1.03-1.25]	0.0107166
Chapter XIII Diseases of the musculoskeletal system and connective tissue	Rheumatoid arthritis	NECTIN2	Nectin-2	36496	908	2.60 [2.17-3.12]	1.49E-24
Chapter XIII Diseases of the musculoskeletal system and connective tissue	Rheumatoid arthritis	NECTIN4	Nectin-4	36674	915	1.79 [1.51-2.12]	1.90E-11
Chapter XIII Diseases of the musculoskeletal system and connective tissue	Rheumatoid arthritis	NEDD9	Enhancer of filamentation 1	30872	766	1.34 [1.12-1.60]	0.00103066
Chapter XIII Diseases of the musculoskeletal system and connective tissue	Rheumatoid arthritis	NEFL	Neurofilament light polypeptide	35640	885	1.42 [1.25-1.60]	2.54E-08
Chapter XIII Diseases of the musculoskeletal system and connective tissue	Rheumatoid arthritis	NELL1	Protein kinase C-binding protein NELL1	36674	915	0.70 [0.61-0.81]	5.20E-07
Chapter XIII Diseases of the musculoskeletal system and connective tissue	Rheumatoid arthritis	NEXN	Nexilin	31842	796	1.16 [1.06-1.28]	0.00176128
Chapter XIII Diseases of the musculoskeletal system and connective tissue	Rheumatoid arthritis	NFASC	Neurofascin	36950	921	1.32 [1.07-1.61]	0.00787338
Chapter XIII Diseases of the musculoskeletal system and connective tissue	Rheumatoid arthritis	NFAT5	Nuclear factor of activated T-cells 5	30872	766	1.09 [1.01-1.18]	0.0285878
Chapter XIII Diseases of the musculoskeletal system and connective tissue	Rheumatoid arthritis	NFE2	Transcription factor NF-E2 45 kDa subunit	30988	765	1.17 [1.06-1.28]	0.00105931
Chapter XIII Diseases of the musculoskeletal system and connective tissue	Rheumatoid arthritis	NFIC	Nuclear factor 1 C-type	31759	791	1.15 [1.01-1.31]	0.0292069
Chapter XIII Diseases of the musculoskeletal system and connective tissue	Rheumatoid arthritis	NFKBIE	NF-kappa-B inhibitor epsilon	35719	889	1.19 [1.06-1.34]	0.00326788
Chapter XIII Diseases of the musculoskeletal system and connective tissue	Rheumatoid arthritis	NFU1	NFU1 iron-sulfur cluster scaffold homolog, mitochondrial	31688	787	1.12 [1.05-1.20]	0.000849885
Chapter XIII Diseases of the musculoskeletal system and connective tissue	Rheumatoid arthritis	NFYA	Nuclear transcription factor Y subunit alpha	30779	763	1.21 [1.04-1.41]	0.0154697
Chapter XIII Diseases of the musculoskeletal system and connective tissue	Rheumatoid arthritis	NGRN	Neugrin	31733	788	1.55 [1.19-2.00]	0.000979244
Chapter XIII Diseases of the musculoskeletal system and connective tissue	Rheumatoid arthritis	NHLRC3	NHL repeat-containing protein 3	30351	751	2.46 [1.96-3.08]	7.52E-15
Chapter XIII Diseases of the musculoskeletal system and connective tissue	Rheumatoid arthritis	NID1	Nidogen-1	36577	916	1.33 [1.15-1.54]	0.000166989
Chapter XIII Diseases of the musculoskeletal system and connective tissue	Rheumatoid arthritis	NID2	Nidogen-2	36550	913	1.10 [1.02-1.18]	0.0174353
Chapter XIII Diseases of the musculoskeletal system and connective tissue	Rheumatoid arthritis	NIT2	Omega-amidase NIT2	31704	785	1.12 [1.02-1.23]	0.013243
Chapter XIII Diseases of the musculoskeletal system and connective tissue	Rheumatoid arthritis	NME3	Nucleoside diphosphate kinase 3	36591	911	1.44 [1.16-1.79]	0.000839949
Chapter XIII Diseases of the musculoskeletal system and connective tissue	Rheumatoid arthritis	NMI	N-myc-interactor	31551	784	1.25 [1.14-1.37]	1.39E-06
Chapter XIII Diseases of the musculoskeletal system and connective tissue	Rheumatoid arthritis	NMNAT1	Nicotinamide/nicotinic acid mononucleotide adenylyltransferase 1	36284	898	1.13 [1.05-1.21]	0.000699298
Chapter XIII Diseases of the musculoskeletal system and connective tissue	Rheumatoid arthritis	NOMO1	Nodal modulator 1	36550	913	2.19 [1.77-2.72]	8.89E-13
Chapter XIII Diseases of the musculoskeletal system and connective tissue	Rheumatoid arthritis	NOS1	Nitric oxide synthase, brain	35754	888	1.38 [1.24-1.54]	3.35E-09
Chapter XIII Diseases of the musculoskeletal system and connective tissue	Rheumatoid arthritis	NOS2	Nitric oxide synthase, inducible	30779	763	1.19 [1.00-1.40]	0.0488967
Chapter XIII Diseases of the musculoskeletal system and connective tissue	Rheumatoid arthritis	NOS3	Nitric oxide synthase, endothelial	35754	888	1.61 [1.50-1.74]	2.06E-36
Chapter XIII Diseases of the musculoskeletal system and connective tissue	Rheumatoid arthritis	NOTCH2	Neurogenic locus notch homolog protein 2	31817	785	1.37 [1.02-1.85]	0.0360686
Chapter XIII Diseases of the musculoskeletal system and connective tissue	Rheumatoid arthritis	NPC2	NPC intracellular cholesterol transporter 2	31265	777	2.24 [1.96-2.55]	1.80E-33
Chapter XIII Diseases of the musculoskeletal system and connective tissue	Rheumatoid arthritis	NPDC1	Neural proliferation differentiation and control protein 1	36547	908	1.85 [1.57-2.18]	3.69E-13
Chapter XIII Diseases of the musculoskeletal system and connective tissue	Rheumatoid arthritis	NPL	N-acetylneuraminate lyase	31815	788	1.46 [1.27-1.69]	2.24E-07
Chapter XIII Diseases of the musculoskeletal system and connective tissue	Rheumatoid arthritis	NPPB	Natriuretic peptides B	35883	894	1.09 [1.04-1.14]	0.000279556
Chapter XIII Diseases of the musculoskeletal system and connective tissue	Rheumatoid arthritis	NPTX2	Neuronal pentraxin-2	31817	785	1.43 [1.16-1.75]	0.000772118
Chapter XIII Diseases of the musculoskeletal system and connective tissue	Rheumatoid arthritis	NRP1	Neuropilin-1	36761	919	1.50 [1.22-1.85]	0.000112979
Chapter XIII Diseases of the musculoskeletal system and connective tissue	Rheumatoid arthritis	NRP2	Neuropilin-2	36550	913	1.68 [1.39-2.01]	3.94E-08
Chapter XIII Diseases of the musculoskeletal system and connective tissue	Rheumatoid arthritis	NRTN	Neurturin	35888	889	1.15 [1.03-1.28]	0.0160713
Chapter XIII Diseases of the musculoskeletal system and connective tissue	Rheumatoid arthritis	NT5C1A	Cytosolic 5'-nucleotidase 1A	31733	788	1.64 [1.43-1.88]	2.62E-12
Chapter XIII Diseases of the musculoskeletal system and connective tissue	Rheumatoid arthritis	NT5E	5'-nucleotidase	36674	915	1.15 [1.04-1.28]	0.00473134
Chapter XIII Diseases of the musculoskeletal system and connective tissue	Rheumatoid arthritis	NTRK2	BDNF/NT-3 growth factors receptor	36547	908	0.55 [0.44-0.69]	3.66E-07
Chapter XIII Diseases of the musculoskeletal system and connective tissue	Rheumatoid arthritis	NTRK3	NT-3 growth factor receptor	36878	919	0.37 [0.28-0.47]	4.40E-14
Chapter XIII Diseases of the musculoskeletal system and connective tissue	Rheumatoid arthritis	NTproBNP	N-terminal prohormone of brain natriuretic peptide	36547	908	1.16 [1.10-1.22]	1.28E-07
Chapter XIII Diseases of the musculoskeletal system and connective tissue	Rheumatoid arthritis	NUB1	NEDD8 ultimate buster 1	36521	907	1.11 [1.03-1.18]	0.0038558
Chapter XIII Diseases of the musculoskeletal system and connective tissue	Rheumatoid arthritis	NUCB2	Nucleobindin-2	36829	917	1.57 [1.35-1.83]	4.84E-09
Chapter XIII Diseases of the musculoskeletal system and connective tissue	Rheumatoid arthritis	NUDC	Nuclear migration protein nudC	36950	921	1.18 [1.07-1.29]	0.000634422
Chapter XIII Diseases of the musculoskeletal system and connective tissue	Rheumatoid arthritis	NUDT15	Nucleotide triphosphate diphosphatase NUDT15	30779	763	1.14 [1.02-1.28]	0.026996
Chapter XIII Diseases of the musculoskeletal system and connective tissue	Rheumatoid arthritis	NUDT16	U8 snoRNA-decapping enzyme	31635	786	1.17 [1.08-1.26]	5.67E-05
Chapter XIII Diseases of the musculoskeletal system and connective tissue	Rheumatoid arthritis	NUDT5	ADP-sugar pyrophosphatase	36550	913	1.20 [1.08-1.35]	0.00121856
Chapter XIII Diseases of the musculoskeletal system and connective tissue	Rheumatoid arthritis	NXPH3	Neurexophilin-3	30872	766	0.75 [0.60-0.94]	0.0124669
Chapter XIII Diseases of the musculoskeletal system and connective tissue	Rheumatoid arthritis	OCLN	Occludin	31759	791	1.92 [1.68-2.20]	2.29E-21
Chapter XIII Diseases of the musculoskeletal system and connective tissue	Rheumatoid arthritis	ODAM	Odontogenic ameloblast-associated protein	35693	886	0.83 [0.74-0.93]	0.00162496
Chapter XIII Diseases of the musculoskeletal system and connective tissue	Rheumatoid arthritis	OGFR	Opioid growth factor receptor	36385	906	1.82 [1.54-2.16]	3.65E-12
Chapter XIII Diseases of the musculoskeletal system and connective tissue	Rheumatoid arthritis	OGN	Mimecan	36550	913	1.32 [1.15-1.52]	9.32E-05
Chapter XIII Diseases of the musculoskeletal system and connective tissue	Rheumatoid arthritis	OLFM4	Olfactomedin-4	29928	744	1.07 [1.01-1.14]	0.0194155
Chapter XIII Diseases of the musculoskeletal system and connective tissue	Rheumatoid arthritis	OLR1	Oxidized low-density lipoprotein receptor 1	36185	896	1.17 [1.07-1.28]	0.00097692
Chapter XIII Diseases of the musculoskeletal system and connective tissue	Rheumatoid arthritis	OMD	Osteomodulin	36714	914	0.87 [0.77-1.00]	0.0457681
Chapter XIII Diseases of the musculoskeletal system and connective tissue	Rheumatoid arthritis	OMG	Oligodendrocyte-myelin glycoprotein	36385	906	0.79 [0.72-0.87]	3.29E-07
Chapter XIII Diseases of the musculoskeletal system and connective tissue	Rheumatoid arthritis	OPLAH	5-oxoprolinase	30988	765	1.14 [1.03-1.25]	0.0126186
Chapter XIII Diseases of the musculoskeletal system and connective tissue	Rheumatoid arthritis	OPTC	Opticin	36385	906	1.21 [1.08-1.36]	0.00152535
Chapter XIII Diseases of the musculoskeletal system and connective tissue	Rheumatoid arthritis	ORM1	Alpha-1-acid glycoprotein 1	31733	790	4.25 [3.14-5.75]	6.66E-21
Chapter XIII Diseases of the musculoskeletal system and connective tissue	Rheumatoid arthritis	OSCAR	Osteoclast-associated immunoglobulin-like receptor	36591	911	2.15 [1.80-2.56]	1.51E-17
Chapter XIII Diseases of the musculoskeletal system and connective tissue	Rheumatoid arthritis	OSM	Oncostatin-M	36348	902	1.18 [1.09-1.28]	6.36E-05
Chapter XIII Diseases of the musculoskeletal system and connective tissue	Rheumatoid arthritis	OSMR	Oncostatin-M-specific receptor subunit beta	36761	919	2.20 [1.67-2.90]	1.99E-08
Chapter XIII Diseases of the musculoskeletal system and connective tissue	Rheumatoid arthritis	OTUD6B	Deubiquitinase OTUD6B	31688	787	1.16 [1.03-1.29]	0.0128534
Chapter XIII Diseases of the musculoskeletal system and connective tissue	Rheumatoid arthritis	OTUD7B	OTU domain-containing protein 7B	31759	791	1.21 [1.09-1.34]	0.000383372
Chapter XIII Diseases of the musculoskeletal system and connective tissue	Rheumatoid arthritis	OXCT1	Succinyl-CoA:3-ketoacid coenzyme A transferase 1, mitochondrial	30988	765	1.27 [1.15-1.40]	1.54E-06
Chapter XIII Diseases of the musculoskeletal system and connective tissue	Rheumatoid arthritis	OXT	Oxytocin-neurophysin 1	36878	919	0.93 [0.89-0.97]	0.000579047
Chapter XIII Diseases of the musculoskeletal system and connective tissue	Rheumatoid arthritis	P4HB	Protein disulfide-isomerase	36379	907	1.34 [1.16-1.56]	0.000103366
Chapter XIII Diseases of the musculoskeletal system and connective tissue	Rheumatoid arthritis	PADI2	Protein-arginine deiminase type-2	35888	889	1.22 [1.13-1.32]	8.83E-07
Chapter XIII Diseases of the musculoskeletal system and connective tissue	Rheumatoid arthritis	PADI4	Protein-arginine deiminase type-4	35693	886	0.88 [0.81-0.96]	0.00473403
Chapter XIII Diseases of the musculoskeletal system and connective tissue	Rheumatoid arthritis	PAEP	Glycodelin	36284	898	1.06 [1.01-1.12]	0.010997
Chapter XIII Diseases of the musculoskeletal system and connective tissue	Rheumatoid arthritis	PAG1	Phosphoprotein associated with glycosphingolipid-enriched microdomains 1	35883	894	1.18 [1.07-1.31]	0.00140724
Chapter XIII Diseases of the musculoskeletal system and connective tissue	Rheumatoid arthritis	PAGR1	PAXIP1-associated glutamate-rich protein 1	30988	765	1.21 [1.06-1.40]	0.0061029
Chapter XIII Diseases of the musculoskeletal system and connective tissue	Rheumatoid arthritis	PAK4	Serine/threonine-protein kinase PAK 4	35754	888	1.12 [1.02-1.23]	0.0134369
Chapter XIII Diseases of the musculoskeletal system and connective tissue	Rheumatoid arthritis	PALM	Paralemmin-1	31514	786	1.37 [1.10-1.71]	0.00461086
Chapter XIII Diseases of the musculoskeletal system and connective tissue	Rheumatoid arthritis	PALM2	Paralemmin-2	31733	788	1.71 [1.46-1.99]	2.15E-11
Chapter XIII Diseases of the musculoskeletal system and connective tissue	Rheumatoid arthritis	PAM	Peptidyl-glycine alpha-amidating monooxygenase	36821	912	1.81 [1.45-2.26]	1.78E-07
Chapter XIII Diseases of the musculoskeletal system and connective tissue	Rheumatoid arthritis	PARP1	Poly [ADP-ribose] polymerase 1	36521	907	1.14 [1.05-1.25]	0.00226945
Chapter XIII Diseases of the musculoskeletal system and connective tissue	Rheumatoid arthritis	PAXX	Protein PAXX	31115	772	1.43 [1.24-1.64]	4.79E-07
Chapter XIII Diseases of the musculoskeletal system and connective tissue	Rheumatoid arthritis	PBXIP1	Pre-B-cell leukemia transcription factor-interacting protein 1	31688	787	1.26 [1.02-1.54]	0.0280947
Chapter XIII Diseases of the musculoskeletal system and connective tissue	Rheumatoid arthritis	PCBD1	Pterin-4-alpha-carbinolamine dehydratase	31044	770	1.32 [1.15-1.51]	6.29E-05
Chapter XIII Diseases of the musculoskeletal system and connective tissue	Rheumatoid arthritis	PCBP2	Poly(rC)-binding protein 2	31759	791	1.11 [1.01-1.22]	0.0316648
Chapter XIII Diseases of the musculoskeletal system and connective tissue	Rheumatoid arthritis	PCDH1	Protocadherin-1	36842	919	1.43 [1.13-1.81]	0.00274189
Chapter XIII Diseases of the musculoskeletal system and connective tissue	Rheumatoid arthritis	PCDH17	Protocadherin-17	36547	908	1.31 [1.12-1.54]	0.000930545
Chapter XIII Diseases of the musculoskeletal system and connective tissue	Rheumatoid arthritis	PCSK9	Proprotein convertase subtilisin/kexin type 9	36996	919	1.31 [1.14-1.52]	0.000229888
Chapter XIII Diseases of the musculoskeletal system and connective tissue	Rheumatoid arthritis	PCYT2	Ethanolamine-phosphate cytidylyltransferase	31688	787	1.14 [1.04-1.24]	0.00492491
Chapter XIII Diseases of the musculoskeletal system and connective tissue	Rheumatoid arthritis	PDCD1	Programmed cell death protein 1	36823	916	2.30 [2.11-2.51]	2.00E-78
Chapter XIII Diseases of the musculoskeletal system and connective tissue	Rheumatoid arthritis	PDCD1LG2	Programmed cell death 1 ligand 2	36385	906	1.75 [1.47-2.09]	2.43E-10
Chapter XIII Diseases of the musculoskeletal system and connective tissue	Rheumatoid arthritis	PDCD5	Programmed cell death protein 5	36878	919	1.12 [1.02-1.24]	0.0200685
Chapter XIII Diseases of the musculoskeletal system and connective tissue	Rheumatoid arthritis	PDCD6	Programmed cell death protein 6	36547	908	1.14 [1.04-1.26]	0.00570953
Chapter XIII Diseases of the musculoskeletal system and connective tissue	Rheumatoid arthritis	PDGFC	Platelet-derived growth factor C	35719	889	1.43 [1.19-1.72]	0.000109916
Chapter XIII Diseases of the musculoskeletal system and connective tissue	Rheumatoid arthritis	PDIA3	Protein disulfide-isomerase A3	31115	772	1.61 [1.33-1.94]	7.11E-07
Chapter XIII Diseases of the musculoskeletal system and connective tissue	Rheumatoid arthritis	PDIA4	Protein disulfide-isomerase A4	31817	785	1.18 [1.05-1.31]	0.00365166
Chapter XIII Diseases of the musculoskeletal system and connective tissue	Rheumatoid arthritis	PDLIM7	PDZ and LIM domain protein 7	36714	914	1.07 [1.02-1.12]	0.00261266
Chapter XIII Diseases of the musculoskeletal system and connective tissue	Rheumatoid arthritis	PDP1	[Pyruvate dehydrogenase [acetyl-transferring]]-phosphatase 1, mitochondrial	35719	889	1.12 [1.00-1.25]	0.0491917
Chapter XIII Diseases of the musculoskeletal system and connective tissue	Rheumatoid arthritis	PDZD2	PDZ domain-containing protein 2	30779	763	1.12 [1.01-1.25]	0.0384591
Chapter XIII Diseases of the musculoskeletal system and connective tissue	Rheumatoid arthritis	PDZK1	Na(+)/H(+) exchange regulatory cofactor NHE-RF3	30872	766	1.17 [1.01-1.35]	0.0372841
Chapter XIII Diseases of the musculoskeletal system and connective tissue	Rheumatoid arthritis	PECAM1	Platelet endothelial cell adhesion molecule	36550	913	1.25 [1.04-1.51]	0.0197538
Chapter XIII Diseases of the musculoskeletal system and connective tissue	Rheumatoid arthritis	PENK	Proenkephalin-A	31115	772	1.30 [1.05-1.60]	0.0171856
Chapter XIII Diseases of the musculoskeletal system and connective tissue	Rheumatoid arthritis	PEPD	Xaa-Pro dipeptidase	31842	796	0.73 [0.56-0.95]	0.0172058
Chapter XIII Diseases of the musculoskeletal system and connective tissue	Rheumatoid arthritis	PER3	Period circadian protein homolog 3	30872	766	1.07 [1.01-1.13]	0.027504
Chapter XIII Diseases of the musculoskeletal system and connective tissue	Rheumatoid arthritis	PGA4	Pepsin A-4	31842	796	1.57 [1.43-1.73]	4.59E-21
Chapter XIII Diseases of the musculoskeletal system and connective tissue	Rheumatoid arthritis	PGD	6-phosphogluconate dehydrogenase, decarboxylating	31815	788	1.35 [1.20-1.52]	1.01E-06
Chapter XIII Diseases of the musculoskeletal system and connective tissue	Rheumatoid arthritis	PGF	Placenta growth factor	36950	921	2.36 [2.09-2.66]	9.31E-44
Chapter XIII Diseases of the musculoskeletal system and connective tissue	Rheumatoid arthritis	PGLYRP1	Peptidoglycan recognition protein 1	36807	913	1.34 [1.18-1.53]	5.47E-06
Chapter XIII Diseases of the musculoskeletal system and connective tissue	Rheumatoid arthritis	PHLDB1	Pleckstrin homology-like domain family B member 1	31688	787	1.50 [1.33-1.70]	2.96E-11
Chapter XIII Diseases of the musculoskeletal system and connective tissue	Rheumatoid arthritis	PHOSPHO1	Phosphoethanolamine/phosphocholine phosphatase	36284	898	1.66 [1.39-1.99]	3.50E-08
Chapter XIII Diseases of the musculoskeletal system and connective tissue	Rheumatoid arthritis	PHYKPL	5-phosphohydroxy-L-lysine phospho-lyase	31115	772	1.34 [1.13-1.58]	0.000612428
Chapter XIII Diseases of the musculoskeletal system and connective tissue	Rheumatoid arthritis	PI3	Elafin	36062	894	1.23 [1.11-1.36]	7.82E-05
Chapter XIII Diseases of the musculoskeletal system and connective tissue	Rheumatoid arthritis	PIBF1	Progesterone-induced-blocking factor 1, Isoform 4	31759	791	1.13 [1.04-1.23]	0.00559684
Chapter XIII Diseases of the musculoskeletal system and connective tissue	Rheumatoid arthritis	PIGR	Polymeric immunoglobulin receptor	36070	904	2.09 [1.80-2.43]	1.43E-21
Chapter XIII Diseases of the musculoskeletal system and connective tissue	Rheumatoid arthritis	PIK3IP1	Phosphoinositide-3-kinase-interacting protein 1	36550	913	2.33 [1.93-2.82]	2.20E-18
Chapter XIII Diseases of the musculoskeletal system and connective tissue	Rheumatoid arthritis	PIKFYVE	1-phosphatidylinositol 3-phosphate 5-kinase	30872	766	1.14 [1.01-1.28]	0.0285992
Chapter XIII Diseases of the musculoskeletal system and connective tissue	Rheumatoid arthritis	PILRA	Paired immunoglobulin-like type 2 receptor alpha	36550	913	1.84 [1.60-2.12]	5.01E-17
Chapter XIII Diseases of the musculoskeletal system and connective tissue	Rheumatoid arthritis	PILRB	Paired immunoglobulin-like type 2 receptor beta	36547	908	1.40 [1.26-1.56]	1.69E-09
Chapter XIII Diseases of the musculoskeletal system and connective tissue	Rheumatoid arthritis	PKD2	Polycystin-2	30779	763	1.32 [1.18-1.46]	4.75E-07
Chapter XIII Diseases of the musculoskeletal system and connective tissue	Rheumatoid arthritis	PLA2G15	Phospholipase A2 group XV	36674	915	2.10 [1.70-2.59]	7.80E-12
Chapter XIII Diseases of the musculoskeletal system and connective tissue	Rheumatoid arthritis	PLA2G2A	Phospholipase A2, membrane associated	36463	908	1.43 [1.32-1.54]	7.41E-20
Chapter XIII Diseases of the musculoskeletal system and connective tissue	Rheumatoid arthritis	PLA2G4A	Cytosolic phospholipase A2	36714	914	1.07 [1.00-1.14]	0.046286
Chapter XIII Diseases of the musculoskeletal system and connective tissue	Rheumatoid arthritis	PLA2G7	Platelet-activating factor acetylhydrolase	36550	913	0.72 [0.61-0.86]	0.00021627
Chapter XIII Diseases of the musculoskeletal system and connective tissue	Rheumatoid arthritis	PLAT	Tissue-type plasminogen activator	36868	916	1.22 [1.08-1.37]	0.000862343
Chapter XIII Diseases of the musculoskeletal system and connective tissue	Rheumatoid arthritis	PLAU	Urokinase-type plasminogen activator	36550	913	1.30 [1.11-1.53]	0.00156703
Chapter XIII Diseases of the musculoskeletal system and connective tissue	Rheumatoid arthritis	PLAUR	Urokinase plasminogen activator surface receptor	36271	906	3.64 [3.00-4.41]	2.31E-39
Chapter XIII Diseases of the musculoskeletal system and connective tissue	Rheumatoid arthritis	PLB1	Phospholipase B1, membrane-associated	31733	788	0.80 [0.72-0.90]	0.000104994
Chapter XIII Diseases of the musculoskeletal system and connective tissue	Rheumatoid arthritis	PLEKHO1	Pleckstrin homology domain-containing family O member 1	31733	788	1.13 [1.03-1.25]	0.0120369
Chapter XIII Diseases of the musculoskeletal system and connective tissue	Rheumatoid arthritis	PLIN1	Perilipin-1	35754	888	1.23 [1.06-1.43]	0.00784525
Chapter XIII Diseases of the musculoskeletal system and connective tissue	Rheumatoid arthritis	PLIN3	Perilipin-3	36547	908	1.43 [1.26-1.63]	5.25E-08
Chapter XIII Diseases of the musculoskeletal system and connective tissue	Rheumatoid arthritis	PLSCR3	Phospholipid scramblase 3	31669	786	1.15 [1.03-1.29]	0.0162725
Chapter XIII Diseases of the musculoskeletal system and connective tissue	Rheumatoid arthritis	PLXDC1	Plexin domain-containing protein 1	35719	889	0.73 [0.59-0.90]	0.00304336
Chapter XIII Diseases of the musculoskeletal system and connective tissue	Rheumatoid arthritis	PLXNA4	Plexin-A4	36521	907	1.08 [1.01-1.16]	0.031035
Chapter XIII Diseases of the musculoskeletal system and connective tissue	Rheumatoid arthritis	PLXNB2	Plexin-B2	36812	914	1.82 [1.44-2.31]	4.76E-07
Chapter XIII Diseases of the musculoskeletal system and connective tissue	Rheumatoid arthritis	PM20D1	N-fatty-acyl-amino acid synthase/hydrolase PM20D1	36381	904	0.95 [0.92-0.98]	0.0015639
Chapter XIII Diseases of the musculoskeletal system and connective tissue	Rheumatoid arthritis	PMS1	PMS1 protein homolog 1	30946	774	1.20 [1.06-1.36]	0.00405194
Chapter XIII Diseases of the musculoskeletal system and connective tissue	Rheumatoid arthritis	PMVK	Phosphomevalonate kinase	35695	887	1.06 [1.00-1.12]	0.0443611
Chapter XIII Diseases of the musculoskeletal system and connective tissue	Rheumatoid arthritis	PNLIPRP1	Inactive pancreatic lipase-related protein 1	31733	788	1.19 [1.09-1.29]	6.93E-05
Chapter XIII Diseases of the musculoskeletal system and connective tissue	Rheumatoid arthritis	PNMA1	Paraneoplastic antigen Ma1	30988	765	1.17 [1.04-1.32]	0.00960537
Chapter XIII Diseases of the musculoskeletal system and connective tissue	Rheumatoid arthritis	PNPT1	Polyribonucleotide nucleotidyltransferase 1, mitochondrial	35888	889	1.05 [1.00-1.10]	0.040209
Chapter XIII Diseases of the musculoskeletal system and connective tissue	Rheumatoid arthritis	PODXL2	Podocalyxin-like protein 2	36674	915	1.64 [1.34-2.00]	1.79E-06
Chapter XIII Diseases of the musculoskeletal system and connective tissue	Rheumatoid arthritis	POF1B	Protein POF1B	30872	766	1.54 [1.36-1.73]	2.17E-12
Chapter XIII Diseases of the musculoskeletal system and connective tissue	Rheumatoid arthritis	POLR2F	DNA-directed RNA polymerases I, II, and III subunit RPABC2	36385	906	1.62 [1.44-1.82]	2.26E-16
Chapter XIII Diseases of the musculoskeletal system and connective tissue	Rheumatoid arthritis	POMC	Pro-opiomelanocortin	30988	765	0.80 [0.72-0.89]	1.61E-05
Chapter XIII Diseases of the musculoskeletal system and connective tissue	Rheumatoid arthritis	PON1	Serum paraoxonase/arylesterase 1	31842	796	0.59 [0.47-0.73]	2.29E-06
Chapter XIII Diseases of the musculoskeletal system and connective tissue	Rheumatoid arthritis	PON2	Serum paraoxonase/arylesterase 2	35883	894	1.50 [1.27-1.77]	2.08E-06
Chapter XIII Diseases of the musculoskeletal system and connective tissue	Rheumatoid arthritis	PON3	Serum paraoxonase/lactonase 3	36714	914	0.73 [0.64-0.82]	1.94E-07
Chapter XIII Diseases of the musculoskeletal system and connective tissue	Rheumatoid arthritis	PPIB	Peptidyl-prolyl cis-trans isomerase B	36568	906	1.08 [1.02-1.15]	0.012385
Chapter XIII Diseases of the musculoskeletal system and connective tissue	Rheumatoid arthritis	PPL	Periplakin	30872	766	1.28 [1.06-1.55]	0.0121062
Chapter XIII Diseases of the musculoskeletal system and connective tissue	Rheumatoid arthritis	PPM1F	Protein phosphatase 1F	31815	788	1.16 [1.02-1.32]	0.0235666
Chapter XIII Diseases of the musculoskeletal system and connective tissue	Rheumatoid arthritis	PPP1CC	Serine/threonine-protein phosphatase PP1-gamma catalytic subunit	31668	786	1.10 [1.01-1.19]	0.0267955
Chapter XIII Diseases of the musculoskeletal system and connective tissue	Rheumatoid arthritis	PPP1R12A	Protein phosphatase 1 regulatory subunit 12A	36674	915	1.10 [1.03-1.16]	0.00283422
Chapter XIII Diseases of the musculoskeletal system and connective tissue	Rheumatoid arthritis	PPP1R14A	Protein phosphatase 1 regulatory subunit 14A	31759	791	1.12 [1.04-1.22]	0.00403343
Chapter XIII Diseases of the musculoskeletal system and connective tissue	Rheumatoid arthritis	PPP1R14D	Protein phosphatase 1 regulatory subunit 14D	31759	791	1.32 [1.13-1.54]	0.000403893
Chapter XIII Diseases of the musculoskeletal system and connective tissue	Rheumatoid arthritis	PPP1R2	Protein phosphatase inhibitor 2	36547	908	1.10 [1.02-1.18]	0.00917784
Chapter XIII Diseases of the musculoskeletal system and connective tissue	Rheumatoid arthritis	PPP1R9B	Neurabin-2	36950	921	1.11 [1.04-1.18]	0.00117449
Chapter XIII Diseases of the musculoskeletal system and connective tissue	Rheumatoid arthritis	PPP2R5A	Serine/threonine-protein phosphatase 2A 56 kDa regulatory subunit alpha isoform	31688	787	1.11 [1.05-1.17]	0.000352765
Chapter XIII Diseases of the musculoskeletal system and connective tissue	Rheumatoid arthritis	PPP3R1	Calcineurin subunit B type 1	36284	898	1.55 [1.35-1.78]	8.81E-10
Chapter XIII Diseases of the musculoskeletal system and connective tissue	Rheumatoid arthritis	PPY	Pancreatic prohormone	36498	910	0.94 [0.89-1.00]	0.0466066
Chapter XIII Diseases of the musculoskeletal system and connective tissue	Rheumatoid arthritis	PQBP1	Polyglutamine-binding protein 1	35719	889	1.15 [1.05-1.26]	0.00182409
Chapter XIII Diseases of the musculoskeletal system and connective tissue	Rheumatoid arthritis	PRAP1	Proline-rich acidic protein 1	31817	785	1.95 [1.64-2.33]	5.02E-14
Chapter XIII Diseases of the musculoskeletal system and connective tissue	Rheumatoid arthritis	PRCP	Lysosomal Pro-X carboxypeptidase	36784	913	1.39 [1.17-1.66]	0.000215549
Chapter XIII Diseases of the musculoskeletal system and connective tissue	Rheumatoid arthritis	PRDX3	Thioredoxin-dependent peroxide reductase, mitochondrial	35888	889	1.19 [1.10-1.29]	1.89E-05
Chapter XIII Diseases of the musculoskeletal system and connective tissue	Rheumatoid arthritis	PREB	Prolactin regulatory element-binding protein	35888	889	1.31 [1.10-1.57]	0.00310403
Chapter XIII Diseases of the musculoskeletal system and connective tissue	Rheumatoid arthritis	PRG2	Bone marrow proteoglycan	31817	785	1.68 [1.49-1.90]	1.20E-16
Chapter XIII Diseases of the musculoskeletal system and connective tissue	Rheumatoid arthritis	PRG3	Proteoglycan 3	31817	785	1.17 [1.02-1.33]	0.0247039
Chapter XIII Diseases of the musculoskeletal system and connective tissue	Rheumatoid arthritis	PRKAB1	5'-AMP-activated protein kinase subunit beta-1	35888	889	1.13 [1.02-1.26]	0.0206792
Chapter XIII Diseases of the musculoskeletal system and connective tissue	Rheumatoid arthritis	PRKAR2A	cAMP-dependent protein kinase type II-alpha regulatory subunit	31670	787	1.13 [1.04-1.23]	0.00511534
Chapter XIII Diseases of the musculoskeletal system and connective tissue	Rheumatoid arthritis	PRKCQ	Protein kinase C theta type	35888	889	1.19 [1.06-1.35]	0.00419312
Chapter XIII Diseases of the musculoskeletal system and connective tissue	Rheumatoid arthritis	PRKG1	cGMP-dependent protein kinase 1	31115	772	1.10 [1.04-1.16]	0.000665921
Chapter XIII Diseases of the musculoskeletal system and connective tissue	Rheumatoid arthritis	PRKRA	Interferon-inducible double-stranded RNA-dependent protein kinase activator A	35719	889	1.13 [1.04-1.24]	0.00488958
Chapter XIII Diseases of the musculoskeletal system and connective tissue	Rheumatoid arthritis	PRL	Prolactin	36878	919	1.11 [1.03-1.20]	0.00657967
Chapter XIII Diseases of the musculoskeletal system and connective tissue	Rheumatoid arthritis	PRND	Prion-like protein doppel	31733	788	1.18 [1.04-1.34]	0.00996875
Chapter XIII Diseases of the musculoskeletal system and connective tissue	Rheumatoid arthritis	PRR4	Proline-rich protein 4	30890	770	1.11 [1.01-1.22]	0.0353962
Chapter XIII Diseases of the musculoskeletal system and connective tissue	Rheumatoid arthritis	PRRT3	Proline-rich transmembrane protein 3	30988	765	1.29 [1.08-1.55]	0.00579797
Chapter XIII Diseases of the musculoskeletal system and connective tissue	Rheumatoid arthritis	PRSS2	Trypsin-2	36689	918	1.20 [1.08-1.33]	0.000840332
Chapter XIII Diseases of the musculoskeletal system and connective tissue	Rheumatoid arthritis	PRSS53	Serine protease 53	31733	788	1.23 [1.03-1.46]	0.0191488
Chapter XIII Diseases of the musculoskeletal system and connective tissue	Rheumatoid arthritis	PRSS8	Prostasin	36399	905	1.78 [1.56-2.04]	3.12E-17
Chapter XIII Diseases of the musculoskeletal system and connective tissue	Rheumatoid arthritis	PRTN3	Myeloblastin	35624	877	1.56 [1.42-1.71]	1.12E-20
Chapter XIII Diseases of the musculoskeletal system and connective tissue	Rheumatoid arthritis	PSAP	Prosaposin	31505	779	1.95 [1.64-2.32]	2.29E-14
Chapter XIII Diseases of the musculoskeletal system and connective tissue	Rheumatoid arthritis	PSG1	Pregnancy-specific beta-1-glycoprotein 1	36284	898	1.16 [1.10-1.23]	2.20E-07
Chapter XIII Diseases of the musculoskeletal system and connective tissue	Rheumatoid arthritis	PSIP1	PC4 and SFRS1-interacting protein	36521	907	1.26 [1.17-1.35]	4.01E-10
Chapter XIII Diseases of the musculoskeletal system and connective tissue	Rheumatoid arthritis	PSMD1	26S proteasome non-ATPase regulatory subunit 1	31759	791	1.18 [1.04-1.35]	0.00922894
Chapter XIII Diseases of the musculoskeletal system and connective tissue	Rheumatoid arthritis	PSME1	Proteasome activator complex subunit 1	36227	898	1.31 [1.12-1.53]	0.000654261
Chapter XIII Diseases of the musculoskeletal system and connective tissue	Rheumatoid arthritis	PSME2	Proteasome activator complex subunit 2	36116	893	1.44 [1.23-1.69]	5.29E-06
Chapter XIII Diseases of the musculoskeletal system and connective tissue	Rheumatoid arthritis	PSRC1	Proline/serine-rich coiled-coil protein 1	35719	889	1.11 [1.01-1.22]	0.0366926
Chapter XIII Diseases of the musculoskeletal system and connective tissue	Rheumatoid arthritis	PTGDS	Prostaglandin-H2 D-isomerase	36274	908	1.81 [1.53-2.16]	1.56E-11
Chapter XIII Diseases of the musculoskeletal system and connective tissue	Rheumatoid arthritis	PTGES2	Prostaglandin E synthase 2	30637	761	1.33 [1.17-1.50]	5.50E-06
Chapter XIII Diseases of the musculoskeletal system and connective tissue	Rheumatoid arthritis	PTK7	Inactive tyrosine-protein kinase 7	35754	888	1.28 [1.10-1.49]	0.00166495
Chapter XIII Diseases of the musculoskeletal system and connective tissue	Rheumatoid arthritis	PTN	Pleiotrophin	35883	894	1.40 [1.25-1.57]	8.82E-09
Chapter XIII Diseases of the musculoskeletal system and connective tissue	Rheumatoid arthritis	PTPN1	Tyrosine-protein phosphatase non-receptor type 1	36284	898	1.19 [1.10-1.27]	4.12E-06
Chapter XIII Diseases of the musculoskeletal system and connective tissue	Rheumatoid arthritis	PTPN9	Tyrosine-protein phosphatase non-receptor type 9	30808	765	1.22 [1.04-1.43]	0.0146705
Chapter XIII Diseases of the musculoskeletal system and connective tissue	Rheumatoid arthritis	PTPRC	Receptor-type tyrosine-protein phosphatase C	31817	785	1.62 [1.21-2.16]	0.00113514
Chapter XIII Diseases of the musculoskeletal system and connective tissue	Rheumatoid arthritis	PTPRF	Receptor-type tyrosine-protein phosphatase F	36996	919	1.25 [1.02-1.53]	0.029551
Chapter XIII Diseases of the musculoskeletal system and connective tissue	Rheumatoid arthritis	PTPRK	Receptor-type tyrosine-protein phosphatase kappa	31688	787	1.48 [1.14-1.93]	0.00330309
Chapter XIII Diseases of the musculoskeletal system and connective tissue	Rheumatoid arthritis	PTPRN2	Receptor-type tyrosine-protein phosphatase N2	36156	895	1.47 [1.22-1.76]	3.27E-05
Chapter XIII Diseases of the musculoskeletal system and connective tissue	Rheumatoid arthritis	PTS	6-pyruvoyl tetrahydrobiopterin synthase	35586	884	1.13 [1.02-1.26]	0.0151491
Chapter XIII Diseases of the musculoskeletal system and connective tissue	Rheumatoid arthritis	PTX3	Pentraxin-related protein PTX3	36521	907	1.26 [1.11-1.44]	0.000437392
Chapter XIII Diseases of the musculoskeletal system and connective tissue	Rheumatoid arthritis	PVR	Poliovirus receptor	36878	919	1.23 [1.05-1.43]	0.00843811
Chapter XIII Diseases of the musculoskeletal system and connective tissue	Rheumatoid arthritis	PXN	Paxillin	35754	888	1.19 [1.07-1.32]	0.00150832
Chapter XIII Diseases of the musculoskeletal system and connective tissue	Rheumatoid arthritis	PYY	Peptide YY	30779	763	1.12 [1.04-1.20]	0.00157657
Chapter XIII Diseases of the musculoskeletal system and connective tissue	Rheumatoid arthritis	PZP	Pregnancy zone protein	31853	790	1.14 [1.01-1.29]	0.0304924
Chapter XIII Diseases of the musculoskeletal system and connective tissue	Rheumatoid arthritis	QDPR	Dihydropteridine reductase	36380	901	1.19 [1.04-1.36]	0.0122151
Chapter XIII Diseases of the musculoskeletal system and connective tissue	Rheumatoid arthritis	QPCT	Glutaminyl-peptide cyclotransferase	36605	908	1.77 [1.43-2.19]	1.32E-07
Chapter XIII Diseases of the musculoskeletal system and connective tissue	Rheumatoid arthritis	RAB10	Ras-related protein Rab-10	31815	788	1.17 [1.03-1.32]	0.0133842
Chapter XIII Diseases of the musculoskeletal system and connective tissue	Rheumatoid arthritis	RAB27B	Ras-related protein Rab-27B	31815	788	1.09 [1.00-1.19]	0.042034
Chapter XIII Diseases of the musculoskeletal system and connective tissue	Rheumatoid arthritis	RAB37	Ras-related protein Rab-37	35888	889	1.07 [1.00-1.15]	0.0434985
Chapter XIII Diseases of the musculoskeletal system and connective tissue	Rheumatoid arthritis	RAB44	Ras-related protein Rab-44	31668	786	1.24 [1.10-1.38]	0.000272179
Chapter XIII Diseases of the musculoskeletal system and connective tissue	Rheumatoid arthritis	RAB6A	Ras-related protein Rab-6A	36521	907	0.77 [0.68-0.88]	8.02E-05
Chapter XIII Diseases of the musculoskeletal system and connective tissue	Rheumatoid arthritis	RAB6B	Ras-related protein Rab-6B	35754	888	1.14 [1.01-1.27]	0.0301553
Chapter XIII Diseases of the musculoskeletal system and connective tissue	Rheumatoid arthritis	RABEP1	Rab GTPase-binding effector protein 1	31115	772	1.13 [1.03-1.23]	0.00658863
Chapter XIII Diseases of the musculoskeletal system and connective tissue	Rheumatoid arthritis	RABEPK	Rab9 effector protein with kelch motifs	35719	889	1.15 [1.05-1.26]	0.0035212
Chapter XIII Diseases of the musculoskeletal system and connective tissue	Rheumatoid arthritis	RABGAP1L	Rab GTPase-activating protein 1-like	35888	889	1.19 [1.09-1.31]	0.000221414
Chapter XIII Diseases of the musculoskeletal system and connective tissue	Rheumatoid arthritis	RAD23B	UV excision repair protein RAD23 homolog B	35719	889	1.17 [1.03-1.32]	0.0126333
Chapter XIII Diseases of the musculoskeletal system and connective tissue	Rheumatoid arthritis	RALY	RNA-binding protein Raly	31668	786	1.28 [1.15-1.43]	8.60E-06
Chapter XIII Diseases of the musculoskeletal system and connective tissue	Rheumatoid arthritis	RAPGEF2	Rap guanine nucleotide exchange factor 2	31246	781	1.17 [1.03-1.32]	0.0155258
Chapter XIII Diseases of the musculoskeletal system and connective tissue	Rheumatoid arthritis	RARRES2	Retinoic acid receptor responder protein 2	36761	919	1.46 [1.31-1.63]	6.81E-12
Chapter XIII Diseases of the musculoskeletal system and connective tissue	Rheumatoid arthritis	RASSF2	Ras association domain-containing protein 2	35719	889	1.19 [1.10-1.30]	5.47E-05
Chapter XIII Diseases of the musculoskeletal system and connective tissue	Rheumatoid arthritis	RBFOX3	RNA binding protein fox-1 homolog 3	31759	791	1.86 [1.67-2.07]	9.55E-30
Chapter XIII Diseases of the musculoskeletal system and connective tissue	Rheumatoid arthritis	RBM17	Splicing factor 45	31759	791	1.12 [1.02-1.22]	0.0143595
Chapter XIII Diseases of the musculoskeletal system and connective tissue	Rheumatoid arthritis	RBM19	Probable RNA-binding protein 19	30779	763	1.17 [1.02-1.33]	0.0209214
Chapter XIII Diseases of the musculoskeletal system and connective tissue	Rheumatoid arthritis	RBP2	Retinol-binding protein 2	36385	906	1.19 [1.10-1.28]	5.61E-06
Chapter XIII Diseases of the musculoskeletal system and connective tissue	Rheumatoid arthritis	RBP5	Retinol-binding protein 5	36385	906	1.28 [1.16-1.42]	6.61E-07
Chapter XIII Diseases of the musculoskeletal system and connective tissue	Rheumatoid arthritis	RBP7	Retinoid-binding protein 7	31688	787	1.22 [1.10-1.35]	9.71E-05
Chapter XIII Diseases of the musculoskeletal system and connective tissue	Rheumatoid arthritis	RBPMS	RNA-binding protein with multiple splicing	30872	766	1.11 [1.01-1.21]	0.033316
Chapter XIII Diseases of the musculoskeletal system and connective tissue	Rheumatoid arthritis	RBPMS2	RNA-binding protein with multiple splicing 2	30988	765	1.12 [1.05-1.20]	0.000721548
Chapter XIII Diseases of the musculoskeletal system and connective tissue	Rheumatoid arthritis	RCC1	Regulator of chromosome condensation	31668	786	1.41 [1.28-1.55]	1.02E-12
Chapter XIII Diseases of the musculoskeletal system and connective tissue	Rheumatoid arthritis	REG1A	Lithostathine-1-alpha	36335	908	1.34 [1.21-1.50]	7.66E-08
Chapter XIII Diseases of the musculoskeletal system and connective tissue	Rheumatoid arthritis	REG1B	Lithostathine-1-beta	36996	919	1.27 [1.16-1.40]	2.88E-07
Chapter XIII Diseases of the musculoskeletal system and connective tissue	Rheumatoid arthritis	REG3A	Regenerating islet-derived protein 3-alpha	36996	919	1.33 [1.22-1.45]	7.11E-11
Chapter XIII Diseases of the musculoskeletal system and connective tissue	Rheumatoid arthritis	REG4	Regenerating islet-derived protein 4	36591	911	1.37 [1.22-1.53]	7.16E-08
Chapter XIII Diseases of the musculoskeletal system and connective tissue	Rheumatoid arthritis	RELT	Tumor necrosis factor receptor superfamily member 19L	36550	913	2.70 [2.25-3.23]	4.06E-27
Chapter XIII Diseases of the musculoskeletal system and connective tissue	Rheumatoid arthritis	REN	Renin	36547	908	1.21 [1.13-1.30]	7.12E-08
Chapter XIII Diseases of the musculoskeletal system and connective tissue	Rheumatoid arthritis	RET	Proto-oncogene tyrosine-protein kinase receptor Ret	36385	906	0.81 [0.70-0.94]	0.00499778
Chapter XIII Diseases of the musculoskeletal system and connective tissue	Rheumatoid arthritis	RETN	Resistin	36468	902	1.49 [1.31-1.69]	7.40E-10
Chapter XIII Diseases of the musculoskeletal system and connective tissue	Rheumatoid arthritis	RFC4	Replication factor C subunit 4	31668	786	1.55 [1.16-2.07]	0.00283972
Chapter XIII Diseases of the musculoskeletal system and connective tissue	Rheumatoid arthritis	RGCC	Regulator of cell cycle RGCC	31759	791	1.11 [1.02-1.22]	0.0178657
Chapter XIII Diseases of the musculoskeletal system and connective tissue	Rheumatoid arthritis	RGMB	RGM domain family member B	36878	919	1.29 [1.04-1.60]	0.0218538
Chapter XIII Diseases of the musculoskeletal system and connective tissue	Rheumatoid arthritis	RGS10	Regulator of G-protein signaling 10	31759	791	1.14 [1.02-1.27]	0.0224529
Chapter XIII Diseases of the musculoskeletal system and connective tissue	Rheumatoid arthritis	RHOC	Rho-related GTP-binding protein RhoC	36077	889	1.07 [1.02-1.13]	0.00670468
Chapter XIII Diseases of the musculoskeletal system and connective tissue	Rheumatoid arthritis	RIDA	2-iminobutanoate/2-iminopropanoate deaminase	31115	772	1.19 [1.04-1.36]	0.00973943
Chapter XIII Diseases of the musculoskeletal system and connective tissue	Rheumatoid arthritis	RILP	Rab-interacting lysosomal protein	36780	917	1.11 [1.01-1.22]	0.0329892
Chapter XIII Diseases of the musculoskeletal system and connective tissue	Rheumatoid arthritis	RILPL2	RILP-like protein 2	31815	788	1.09 [1.02-1.17]	0.011745
Chapter XIII Diseases of the musculoskeletal system and connective tissue	Rheumatoid arthritis	RNASE1	Ribonuclease pancreatic	31842	796	2.48 [2.03-3.03]	4.93E-19
Chapter XIII Diseases of the musculoskeletal system and connective tissue	Rheumatoid arthritis	RNASE10	Inactive ribonuclease-like protein 10	30988	765	1.27 [1.13-1.44]	0.000101948
Chapter XIII Diseases of the musculoskeletal system and connective tissue	Rheumatoid arthritis	RNASE4	Ribonuclease 4	30781	768	1.90 [1.55-2.33]	9.32E-10
Chapter XIII Diseases of the musculoskeletal system and connective tissue	Rheumatoid arthritis	RNASE6	Ribonuclease K6	31603	792	1.97 [1.74-2.24]	4.65E-26
Chapter XIII Diseases of the musculoskeletal system and connective tissue	Rheumatoid arthritis	RNASEH2A	Ribonuclease H2 subunit A	31759	791	1.24 [1.10-1.39]	0.000532196
Chapter XIII Diseases of the musculoskeletal system and connective tissue	Rheumatoid arthritis	RNASET2	Ribonuclease T2	36834	914	2.41 [2.00-2.90]	3.63E-20
Chapter XIII Diseases of the musculoskeletal system and connective tissue	Rheumatoid arthritis	RNF149	E3 ubiquitin-protein ligase RNF149	30988	765	2.09 [1.79-2.44]	1.72E-20
Chapter XIII Diseases of the musculoskeletal system and connective tissue	Rheumatoid arthritis	RNF41	E3 ubiquitin-protein ligase NRDP1	35719	889	1.11 [1.01-1.21]	0.0224094
Chapter XIII Diseases of the musculoskeletal system and connective tissue	Rheumatoid arthritis	ROBO1	Roundabout homolog 1	36591	911	1.76 [1.40-2.20]	8.80E-07
Chapter XIII Diseases of the musculoskeletal system and connective tissue	Rheumatoid arthritis	ROBO2	Roundabout homolog 2	36878	919	0.70 [0.54-0.90]	0.00630273
Chapter XIII Diseases of the musculoskeletal system and connective tissue	Rheumatoid arthritis	ROR1	Inactive tyrosine-protein kinase transmembrane receptor ROR1	36547	908	1.22 [1.02-1.47]	0.0321365
Chapter XIII Diseases of the musculoskeletal system and connective tissue	Rheumatoid arthritis	RP2	Protein XRP2	36385	906	1.20 [1.05-1.37]	0.00792432
Chapter XIII Diseases of the musculoskeletal system and connective tissue	Rheumatoid arthritis	RPA2	Replication protein A 32 kDa subunit	30872	766	1.23 [1.01-1.51]	0.0414074
Chapter XIII Diseases of the musculoskeletal system and connective tissue	Rheumatoid arthritis	RPE	Ribulose-phosphate 3-epimerase	31246	781	1.10 [1.00-1.21]	0.0471126
Chapter XIII Diseases of the musculoskeletal system and connective tissue	Rheumatoid arthritis	RRAS	Ras-related protein R-Ras	30946	774	1.06 [1.01-1.12]	0.0214267
Chapter XIII Diseases of the musculoskeletal system and connective tissue	Rheumatoid arthritis	RRM2	Ribonucleoside-diphosphate reductase subunit M2	35719	889	1.69 [1.59-1.79]	2.32E-65
Chapter XIII Diseases of the musculoskeletal system and connective tissue	Rheumatoid arthritis	RSPO1	R-spondin-1	36284	898	1.42 [1.21-1.66]	2.25E-05
Chapter XIII Diseases of the musculoskeletal system and connective tissue	Rheumatoid arthritis	RSPO3	R-spondin-3	36884	920	1.61 [1.33-1.96]	1.71E-06
Chapter XIII Diseases of the musculoskeletal system and connective tissue	Rheumatoid arthritis	RTN4IP1	Reticulon-4-interacting protein 1, mitochondrial	31759	791	1.10 [1.02-1.18]	0.0104784
Chapter XIII Diseases of the musculoskeletal system and connective tissue	Rheumatoid arthritis	RUVBL1	RuvB-like 1	35719	889	1.09 [1.03-1.15]	0.0012301
Chapter XIII Diseases of the musculoskeletal system and connective tissue	Rheumatoid arthritis	RWDD1	RWD domain-containing protein 1	36878	919	1.10 [1.00-1.20]	0.0421436
Chapter XIII Diseases of the musculoskeletal system and connective tissue	Rheumatoid arthritis	S100A11	Protein S100-A11	36263	902	1.17 [1.05-1.30]	0.00613026
Chapter XIII Diseases of the musculoskeletal system and connective tissue	Rheumatoid arthritis	S100A12	Protein S100-A12	36054	902	1.45 [1.35-1.56]	3.46E-22
Chapter XIII Diseases of the musculoskeletal system and connective tissue	Rheumatoid arthritis	S100P	Protein S100-P	35883	894	1.39 [1.28-1.51]	2.48E-14
Chapter XIII Diseases of the musculoskeletal system and connective tissue	Rheumatoid arthritis	SAFB2	Scaffold attachment factor B2	31759	791	1.37 [1.11-1.70]	0.00400788
Chapter XIII Diseases of the musculoskeletal system and connective tissue	Rheumatoid arthritis	SAMD9L	Sterile alpha motif domain-containing protein 9-like	36521	907	1.20 [1.11-1.29]	6.25E-06
Chapter XIII Diseases of the musculoskeletal system and connective tissue	Rheumatoid arthritis	SBSN	Suprabasin	31756	783	1.23 [1.01-1.50]	0.0374977
Chapter XIII Diseases of the musculoskeletal system and connective tissue	Rheumatoid arthritis	SCAMP3	Secretory carrier-associated membrane protein 3	36385	906	1.13 [1.05-1.21]	0.000509333
Chapter XIII Diseases of the musculoskeletal system and connective tissue	Rheumatoid arthritis	SCARA5	Scavenger receptor class A member 5	36878	919	1.27 [1.04-1.54]	0.0173087
Chapter XIII Diseases of the musculoskeletal system and connective tissue	Rheumatoid arthritis	SCARB2	Lysosome membrane protein 2	35630	885	1.87 [1.57-2.23]	2.03E-12
Chapter XIII Diseases of the musculoskeletal system and connective tissue	Rheumatoid arthritis	SCARF1	Scavenger receptor class F member 1	36996	919	1.39 [1.21-1.59]	1.50E-06
Chapter XIII Diseases of the musculoskeletal system and connective tissue	Rheumatoid arthritis	SCARF2	Scavenger receptor class F member 2	36878	919	1.34 [1.10-1.64]	0.00425295
Chapter XIII Diseases of the musculoskeletal system and connective tissue	Rheumatoid arthritis	SCG2	Secretogranin-2	36725	914	1.31 [1.09-1.56]	0.00361479
Chapter XIII Diseases of the musculoskeletal system and connective tissue	Rheumatoid arthritis	SCG3	Secretogranin-3	36591	911	1.23 [1.04-1.47]	0.0184369
Chapter XIII Diseases of the musculoskeletal system and connective tissue	Rheumatoid arthritis	SCGB3A1	Secretoglobin family 3A member 1	31115	772	1.56 [1.20-2.05]	0.0011152
Chapter XIII Diseases of the musculoskeletal system and connective tissue	Rheumatoid arthritis	SCGN	Secretagogin	35888	889	1.24 [1.09-1.42]	0.0008943
Chapter XIII Diseases of the musculoskeletal system and connective tissue	Rheumatoid arthritis	SCLY	Selenocysteine lyase	36780	917	1.27 [1.13-1.43]	4.38E-05
Chapter XIII Diseases of the musculoskeletal system and connective tissue	Rheumatoid arthritis	SCPEP1	Retinoid-inducible serine carboxypeptidase	30877	763	1.43 [1.25-1.64]	1.21E-07
Chapter XIII Diseases of the musculoskeletal system and connective tissue	Rheumatoid arthritis	SCRG1	Scrapie-responsive protein 1	31815	788	2.07 [1.70-2.52]	4.85E-13
Chapter XIII Diseases of the musculoskeletal system and connective tissue	Rheumatoid arthritis	SCRIB	Protein scribble homolog	30988	765	1.10 [1.02-1.18]	0.00798452
Chapter XIII Diseases of the musculoskeletal system and connective tissue	Rheumatoid arthritis	SCT	Secretin	30946	774	0.72 [0.62-0.84]	3.11E-05
Chapter XIII Diseases of the musculoskeletal system and connective tissue	Rheumatoid arthritis	SDC1	Syndecan-1	36547	908	1.68 [1.48-1.91]	3.91E-16
Chapter XIII Diseases of the musculoskeletal system and connective tissue	Rheumatoid arthritis	SDC4	Syndecan-4	36547	908	0.77 [0.68-0.88]	4.62E-05
Chapter XIII Diseases of the musculoskeletal system and connective tissue	Rheumatoid arthritis	SDCCAG8	Serologically defined colon cancer antigen 8	31668	786	1.09 [1.02-1.15]	0.00713497
Chapter XIII Diseases of the musculoskeletal system and connective tissue	Rheumatoid arthritis	SEL1L	Protein sel-1 homolog 1	30988	765	1.65 [1.46-1.87]	1.06E-15
Chapter XIII Diseases of the musculoskeletal system and connective tissue	Rheumatoid arthritis	SELE	E-selectin	36996	919	1.21 [1.07-1.35]	0.00143508
Chapter XIII Diseases of the musculoskeletal system and connective tissue	Rheumatoid arthritis	SELENOP	Selenoprotein P	31853	790	0.40 [0.30-0.54]	4.09E-09
Chapter XIII Diseases of the musculoskeletal system and connective tissue	Rheumatoid arthritis	SELP	P-selectin	36689	918	1.14 [1.03-1.26]	0.0102674
Chapter XIII Diseases of the musculoskeletal system and connective tissue	Rheumatoid arthritis	SELPLG	P-selectin glycoprotein ligand 1	36521	907	0.71 [0.59-0.85]	0.000232827
Chapter XIII Diseases of the musculoskeletal system and connective tissue	Rheumatoid arthritis	SEMA3F	Semaphorin-3F	36547	908	2.21 [1.78-2.75]	6.49E-13
Chapter XIII Diseases of the musculoskeletal system and connective tissue	Rheumatoid arthritis	SEMA3G	Semaphorin-3G	31115	772	1.37 [1.18-1.59]	3.53E-05
Chapter XIII Diseases of the musculoskeletal system and connective tissue	Rheumatoid arthritis	SEMA4C	Semaphorin-4C	36385	906	1.24 [1.03-1.50]	0.0245937
Chapter XIII Diseases of the musculoskeletal system and connective tissue	Rheumatoid arthritis	SEMA4D	Semaphorin-4D	36878	919	1.38 [1.13-1.67]	0.0015182
Chapter XIII Diseases of the musculoskeletal system and connective tissue	Rheumatoid arthritis	SEMA7A	Semaphorin-7A	36868	916	1.55 [1.27-1.88]	1.12E-05
Chapter XIII Diseases of the musculoskeletal system and connective tissue	Rheumatoid arthritis	SEPTIN3	Neuronal-specific septin-3	31759	791	1.15 [1.06-1.25]	0.00123867
Chapter XIII Diseases of the musculoskeletal system and connective tissue	Rheumatoid arthritis	SEPTIN8	Septin-8	31675	786	1.94 [1.66-2.27]	1.18E-16
Chapter XIII Diseases of the musculoskeletal system and connective tissue	Rheumatoid arthritis	SEPTIN9	Septin-9	36385	906	1.32 [1.09-1.59]	0.00392943
Chapter XIII Diseases of the musculoskeletal system and connective tissue	Rheumatoid arthritis	SERPINA1	Alpha-1-antitrypsin	31228	778	7.73 [4.83-12.37]	1.66E-17
Chapter XIII Diseases of the musculoskeletal system and connective tissue	Rheumatoid arthritis	SERPINA3	Alpha-1-antichymotrypsin	31745	789	4.19 [3.27-5.38]	1.42E-29
Chapter XIII Diseases of the musculoskeletal system and connective tissue	Rheumatoid arthritis	SERPINA4	Kallistatin	31255	776	0.61 [0.46-0.81]	0.000594928
Chapter XIII Diseases of the musculoskeletal system and connective tissue	Rheumatoid arthritis	SERPINA9	Serpin A9	36219	899	1.24 [1.15-1.34]	5.40E-08
Chapter XIII Diseases of the musculoskeletal system and connective tissue	Rheumatoid arthritis	SERPINB1	Leukocyte elastase inhibitor	36432	911	1.10 [1.03-1.17]	0.00555222
Chapter XIII Diseases of the musculoskeletal system and connective tissue	Rheumatoid arthritis	SERPINB6	Serpin B6	36769	916	1.15 [1.05-1.27]	0.00387703
Chapter XIII Diseases of the musculoskeletal system and connective tissue	Rheumatoid arthritis	SERPINB8	Serpin B8	36950	921	1.31 [1.21-1.41]	7.62E-12
Chapter XIII Diseases of the musculoskeletal system and connective tissue	Rheumatoid arthritis	SERPINE1	Plasminogen activator inhibitor 1	36996	919	1.10 [1.01-1.20]	0.0327125
Chapter XIII Diseases of the musculoskeletal system and connective tissue	Rheumatoid arthritis	SERPINF1	Pigment epithelium-derived factor	31380	780	1.53 [1.20-1.96]	0.000705347
Chapter XIII Diseases of the musculoskeletal system and connective tissue	Rheumatoid arthritis	SERPING1	Plasma protease C1 inhibitor	31797	789	1.89 [1.31-2.71]	0.00060955
Chapter XIII Diseases of the musculoskeletal system and connective tissue	Rheumatoid arthritis	SERPINH1	Serpin H1	31246	781	1.11 [1.05-1.17]	0.000164144
Chapter XIII Diseases of the musculoskeletal system and connective tissue	Rheumatoid arthritis	SETMAR	Histone-lysine N-methyltransferase SETMAR	36164	897	1.76 [1.48-2.08]	7.41E-11
Chapter XIII Diseases of the musculoskeletal system and connective tissue	Rheumatoid arthritis	SEZ6L2	Seizure 6-like protein 2	36385	906	1.38 [1.08-1.76]	0.00935461
Chapter XIII Diseases of the musculoskeletal system and connective tissue	Rheumatoid arthritis	SFRP1	Secreted frizzled-related protein 1	36157	897	1.24 [1.09-1.42]	0.00125911
Chapter XIII Diseases of the musculoskeletal system and connective tissue	Rheumatoid arthritis	SFTPA1	Pulmonary surfactant-associated protein A1	35719	889	1.14 [1.04-1.25]	0.00675083
Chapter XIII Diseases of the musculoskeletal system and connective tissue	Rheumatoid arthritis	SFTPA2	Pulmonary surfactant-associated protein A2	35719	889	1.24 [1.11-1.39]	9.87E-05
Chapter XIII Diseases of the musculoskeletal system and connective tissue	Rheumatoid arthritis	SGSH	N-sulphoglucosamine sulphohydrolase	31288	778	1.17 [1.04-1.31]	0.00830825
Chapter XIII Diseases of the musculoskeletal system and connective tissue	Rheumatoid arthritis	SH2B3	SH2B adapter protein 3	35719	889	1.07 [1.01-1.14]	0.0268211
Chapter XIII Diseases of the musculoskeletal system and connective tissue	Rheumatoid arthritis	SH3BP1	SH3 domain-binding protein 1	31688	787	1.20 [1.06-1.35]	0.00374551
Chapter XIII Diseases of the musculoskeletal system and connective tissue	Rheumatoid arthritis	SH3GL3	Endophilin-A3	31069	777	1.10 [1.01-1.20]	0.021915
Chapter XIII Diseases of the musculoskeletal system and connective tissue	Rheumatoid arthritis	SH3GLB2	Endophilin-B2	31733	788	1.12 [1.01-1.23]	0.031114
Chapter XIII Diseases of the musculoskeletal system and connective tissue	Rheumatoid arthritis	SHISA5	Protein shisa-5	31817	785	2.25 [1.92-2.63]	4.05E-24
Chapter XIII Diseases of the musculoskeletal system and connective tissue	Rheumatoid arthritis	SIAE	Sialate O-acetylesterase	36610	914	1.35 [1.20-1.53]	1.05E-06
Chapter XIII Diseases of the musculoskeletal system and connective tissue	Rheumatoid arthritis	SIGLEC1	Sialoadhesin	36714	914	2.04 [1.80-2.31]	3.20E-29
Chapter XIII Diseases of the musculoskeletal system and connective tissue	Rheumatoid arthritis	SIGLEC10	Sialic acid-binding Ig-like lectin 10	36521	907	1.96 [1.68-2.29]	1.89E-17
Chapter XIII Diseases of the musculoskeletal system and connective tissue	Rheumatoid arthritis	SIGLEC5	Sialic acid-binding Ig-like lectin 5	36550	913	1.13 [1.06-1.19]	3.71E-05
Chapter XIII Diseases of the musculoskeletal system and connective tissue	Rheumatoid arthritis	SIGLEC6	Sialic acid-binding Ig-like lectin 6	36884	920	1.34 [1.13-1.59]	0.000874219
Chapter XIII Diseases of the musculoskeletal system and connective tissue	Rheumatoid arthritis	SIGLEC7	Sialic acid-binding Ig-like lectin 7	36547	908	1.60 [1.31-1.96]	5.04E-06
Chapter XIII Diseases of the musculoskeletal system and connective tissue	Rheumatoid arthritis	SIGLEC8	Sialic acid-binding Ig-like lectin 8	30988	765	1.53 [1.32-1.78]	2.86E-08
Chapter XIII Diseases of the musculoskeletal system and connective tissue	Rheumatoid arthritis	SIGLEC9	Sialic acid-binding Ig-like lectin 9	36832	919	1.23 [1.02-1.49]	0.0343289
Chapter XIII Diseases of the musculoskeletal system and connective tissue	Rheumatoid arthritis	SIL1	Nucleotide exchange factor SIL1	30988	765	1.27 [1.06-1.51]	0.0080634
Chapter XIII Diseases of the musculoskeletal system and connective tissue	Rheumatoid arthritis	SIRPA	Tyrosine-protein phosphatase non-receptor type substrate 1	36634	906	1.18 [1.06-1.31]	0.00282941
Chapter XIII Diseases of the musculoskeletal system and connective tissue	Rheumatoid arthritis	SIRPB1	Signal-regulatory protein beta-1	36461	905	1.73 [1.53-1.96]	8.29E-18
Chapter XIII Diseases of the musculoskeletal system and connective tissue	Rheumatoid arthritis	SIRT2	NAD-dependent protein deacetylase sirtuin-2	36385	906	1.07 [1.01-1.15]	0.0342825
Chapter XIII Diseases of the musculoskeletal system and connective tissue	Rheumatoid arthritis	SIT1	Signaling threshold-regulating transmembrane adapter 1	35888	889	1.13 [1.02-1.26]	0.0223105
Chapter XIII Diseases of the musculoskeletal system and connective tissue	Rheumatoid arthritis	SLAMF1	Signaling lymphocytic activation molecule	35888	889	1.31 [1.18-1.45]	3.12E-07
Chapter XIII Diseases of the musculoskeletal system and connective tissue	Rheumatoid arthritis	SLAMF6	SLAM family member 6	35719	889	1.46 [1.26-1.70]	4.37E-07
Chapter XIII Diseases of the musculoskeletal system and connective tissue	Rheumatoid arthritis	SLAMF7	SLAM family member 7	36521	907	1.25 [1.13-1.38]	7.85E-06
Chapter XIII Diseases of the musculoskeletal system and connective tissue	Rheumatoid arthritis	SLAMF8	SLAM family member 8	35719	889	1.48 [1.32-1.66]	1.02E-11
Chapter XIII Diseases of the musculoskeletal system and connective tissue	Rheumatoid arthritis	SLC16A1	Monocarboxylate transporter 1	35754	888	1.22 [1.13-1.33]	2.07E-06
Chapter XIII Diseases of the musculoskeletal system and connective tissue	Rheumatoid arthritis	SLC27A4	Long-chain fatty acid transport protein 4	35754	888	1.19 [1.10-1.28]	1.76E-05
Chapter XIII Diseases of the musculoskeletal system and connective tissue	Rheumatoid arthritis	SLC39A14	Zinc transporter ZIP14	35754	888	1.25 [1.07-1.47]	0.00541448
Chapter XIII Diseases of the musculoskeletal system and connective tissue	Rheumatoid arthritis	SLC9A3R1	Na(+)/H(+) exchange regulatory cofactor NHE-RF1	31115	772	1.10 [1.02-1.20]	0.0162827
Chapter XIII Diseases of the musculoskeletal system and connective tissue	Rheumatoid arthritis	SLC9A3R2	Na(+)/H(+) exchange regulatory cofactor NHE-RF2	31688	787	1.13 [1.01-1.27]	0.0323075
Chapter XIII Diseases of the musculoskeletal system and connective tissue	Rheumatoid arthritis	SLITRK1	SLIT and NTRK-like protein 1	30872	766	0.75 [0.61-0.94]	0.0109205
Chapter XIII Diseases of the musculoskeletal system and connective tissue	Rheumatoid arthritis	SLK	STE20-like serine/threonine-protein kinase	31246	781	1.15 [1.07-1.24]	0.000132172
Chapter XIII Diseases of the musculoskeletal system and connective tissue	Rheumatoid arthritis	SLMAP	Sarcolemmal membrane-associated protein	31688	787	1.15 [1.06-1.25]	0.000443586
Chapter XIII Diseases of the musculoskeletal system and connective tissue	Rheumatoid arthritis	SMAD2	Mothers against decapentaplegic homolog 2	31668	786	1.11 [1.01-1.23]	0.0283844
Chapter XIII Diseases of the musculoskeletal system and connective tissue	Rheumatoid arthritis	SMAD5	Mothers against decapentaplegic homolog 5	36385	906	0.58 [0.44-0.77]	0.000131913
Chapter XIII Diseases of the musculoskeletal system and connective tissue	Rheumatoid arthritis	SMARCA2	Probable global transcription activator SNF2L2	35754	888	1.13 [1.05-1.23]	0.0014652
Chapter XIII Diseases of the musculoskeletal system and connective tissue	Rheumatoid arthritis	SMNDC1	Survival of motor neuron-related-splicing factor 30	31688	787	1.17 [1.06-1.28]	0.00126135
Chapter XIII Diseases of the musculoskeletal system and connective tissue	Rheumatoid arthritis	SMOC1	SPARC-related modular calcium-binding protein 1	36884	920	1.84 [1.56-2.18]	3.23E-13
Chapter XIII Diseases of the musculoskeletal system and connective tissue	Rheumatoid arthritis	SMOC2	SPARC-related modular calcium-binding protein 2	36714	914	1.31 [1.13-1.52]	0.000347928
Chapter XIII Diseases of the musculoskeletal system and connective tissue	Rheumatoid arthritis	SMPD1	Sphingomyelin phosphodiesterase	36708	912	1.41 [1.26-1.58]	4.87E-09
Chapter XIII Diseases of the musculoskeletal system and connective tissue	Rheumatoid arthritis	SMTN	Smoothelin	31673	788	1.15 [1.07-1.23]	6.68E-05
Chapter XIII Diseases of the musculoskeletal system and connective tissue	Rheumatoid arthritis	SNAP25	Synaptosomal-associated protein 25	30776	770	1.23 [1.06-1.41]	0.00527395
Chapter XIII Diseases of the musculoskeletal system and connective tissue	Rheumatoid arthritis	SNAP29	Synaptosomal-associated protein 29	36674	915	1.09 [1.02-1.16]	0.0105369
Chapter XIII Diseases of the musculoskeletal system and connective tissue	Rheumatoid arthritis	SNAPIN	SNARE-associated protein Snapin	31759	791	1.12 [1.00-1.26]	0.0462556
Chapter XIII Diseases of the musculoskeletal system and connective tissue	Rheumatoid arthritis	SNED1	Sushi, nidogen and EGF-like domain-containing protein 1	30988	765	1.22 [1.01-1.49]	0.0428145
Chapter XIII Diseases of the musculoskeletal system and connective tissue	Rheumatoid arthritis	SNRPB2	U2 small nuclear ribonucleoprotein B''	31733	788	1.29 [1.17-1.43]	8.51E-07
Chapter XIII Diseases of the musculoskeletal system and connective tissue	Rheumatoid arthritis	SNX15	Sorting nexin-15	31115	772	1.23 [1.09-1.39]	0.00104859
Chapter XIII Diseases of the musculoskeletal system and connective tissue	Rheumatoid arthritis	SNX9	Sorting nexin-9	36547	908	1.13 [1.04-1.23]	0.00469964
Chapter XIII Diseases of the musculoskeletal system and connective tissue	Rheumatoid arthritis	SOD2	Superoxide dismutase [Mn], mitochondrial	36550	913	1.78 [1.57-2.03]	1.32E-18
Chapter XIII Diseases of the musculoskeletal system and connective tissue	Rheumatoid arthritis	SORCS2	VPS10 domain-containing receptor SorCS2	35719	889	1.52 [1.29-1.79]	5.03E-07
Chapter XIII Diseases of the musculoskeletal system and connective tissue	Rheumatoid arthritis	SOX2	Transcription factor SOX-2	31700	791	0.69 [0.51-0.93]	0.0143099
Chapter XIII Diseases of the musculoskeletal system and connective tissue	Rheumatoid arthritis	SPAG1	Sperm-associated antigen 1	31759	791	1.19 [1.07-1.31]	0.000818738
Chapter XIII Diseases of the musculoskeletal system and connective tissue	Rheumatoid arthritis	SPART	Spartin	31115	772	1.18 [1.08-1.29]	0.000168591
Chapter XIII Diseases of the musculoskeletal system and connective tissue	Rheumatoid arthritis	SPINK1	Serine protease inhibitor Kazal-type 1	36550	913	1.58 [1.41-1.78]	2.21E-14
Chapter XIII Diseases of the musculoskeletal system and connective tissue	Rheumatoid arthritis	SPINK2	Serine protease inhibitor Kazal-type 2	31115	772	1.42 [1.20-1.68]	5.83E-05
Chapter XIII Diseases of the musculoskeletal system and connective tissue	Rheumatoid arthritis	SPINK4	Serine protease inhibitor Kazal-type 4	36521	907	1.24 [1.14-1.35]	5.72E-07
Chapter XIII Diseases of the musculoskeletal system and connective tissue	Rheumatoid arthritis	SPINK5	Serine protease inhibitor Kazal-type 5	36550	913	0.84 [0.70-1.00]	0.0497722
Chapter XIII Diseases of the musculoskeletal system and connective tissue	Rheumatoid arthritis	SPINT1	Kunitz-type protease inhibitor 1	36438	910	1.76 [1.44-2.17]	5.69E-08
Chapter XIII Diseases of the musculoskeletal system and connective tissue	Rheumatoid arthritis	SPINT2	Kunitz-type protease inhibitor 2	36714	914	1.24 [1.08-1.44]	0.0029324
Chapter XIII Diseases of the musculoskeletal system and connective tissue	Rheumatoid arthritis	SPOCK1	Testican-1	36284	898	0.65 [0.51-0.82]	0.000250098
Chapter XIII Diseases of the musculoskeletal system and connective tissue	Rheumatoid arthritis	SPON1	Spondin-1	36591	911	1.70 [1.45-2.00]	8.94E-11
Chapter XIII Diseases of the musculoskeletal system and connective tissue	Rheumatoid arthritis	SPON2	Spondin-2	36366	906	1.76 [1.49-2.08]	1.66E-11
Chapter XIII Diseases of the musculoskeletal system and connective tissue	Rheumatoid arthritis	SPP1	Osteopontin	36935	916	1.60 [1.41-1.81]	1.42E-13
Chapter XIII Diseases of the musculoskeletal system and connective tissue	Rheumatoid arthritis	SPRY2	Protein sprouty homolog 2	35888	889	1.09 [1.02-1.16]	0.0105594
Chapter XIII Diseases of the musculoskeletal system and connective tissue	Rheumatoid arthritis	SPTLC1	Serine palmitoyltransferase 1	31733	788	1.38 [1.20-1.58]	4.53E-06
Chapter XIII Diseases of the musculoskeletal system and connective tissue	Rheumatoid arthritis	SRP14	Signal recognition particle 14 kDa protein	36385	906	1.10 [1.00-1.21]	0.0404441
Chapter XIII Diseases of the musculoskeletal system and connective tissue	Rheumatoid arthritis	SRPK2	SRSF protein kinase 2	36521	907	1.12 [1.05-1.20]	0.00078444
Chapter XIII Diseases of the musculoskeletal system and connective tissue	Rheumatoid arthritis	SRPX	Sushi repeat-containing protein SRPX	31815	788	1.31 [1.08-1.60]	0.00668829
Chapter XIII Diseases of the musculoskeletal system and connective tissue	Rheumatoid arthritis	SSNA1	Sjoegren syndrome nuclear autoantigen 1	31688	787	1.18 [1.04-1.35]	0.00953819
Chapter XIII Diseases of the musculoskeletal system and connective tissue	Rheumatoid arthritis	ST6GAL1	Beta-galactoside alpha-2,6-sialyltransferase 1	36996	919	2.03 [1.73-2.39]	7.84E-18
Chapter XIII Diseases of the musculoskeletal system and connective tissue	Rheumatoid arthritis	STAB2	Stabilin-2	31817	785	1.81 [1.44-2.28]	3.74E-07
Chapter XIII Diseases of the musculoskeletal system and connective tissue	Rheumatoid arthritis	STAMBP	STAM-binding protein	36224	896	1.11 [1.01-1.22]	0.0275725
Chapter XIII Diseases of the musculoskeletal system and connective tissue	Rheumatoid arthritis	STAT2	Signal transducer and activator of transcription 2	30872	766	1.20 [1.09-1.31]	7.55E-05
Chapter XIII Diseases of the musculoskeletal system and connective tissue	Rheumatoid arthritis	STC1	Stanniocalcin-1	36878	919	1.23 [1.08-1.41]	0.00149075
Chapter XIII Diseases of the musculoskeletal system and connective tissue	Rheumatoid arthritis	STEAP4	Metalloreductase STEAP4	30776	770	0.83 [0.74-0.92]	0.000689699
Chapter XIII Diseases of the musculoskeletal system and connective tissue	Rheumatoid arthritis	STIP1	Stress-induced-phosphoprotein 1	36497	911	1.11 [1.02-1.21]	0.0212903
Chapter XIII Diseases of the musculoskeletal system and connective tissue	Rheumatoid arthritis	STK24	Serine/threonine-protein kinase 24	35754	888	1.14 [1.03-1.25]	0.00914356
Chapter XIII Diseases of the musculoskeletal system and connective tissue	Rheumatoid arthritis	STX16	Syntaxin-16	35719	889	1.13 [1.03-1.25]	0.0102128
Chapter XIII Diseases of the musculoskeletal system and connective tissue	Rheumatoid arthritis	STX4	Syntaxin-4	36385	906	1.17 [1.08-1.28]	0.000281211
Chapter XIII Diseases of the musculoskeletal system and connective tissue	Rheumatoid arthritis	STX5	Syntaxin-5	30872	766	1.21 [1.05-1.39]	0.0103783
Chapter XIII Diseases of the musculoskeletal system and connective tissue	Rheumatoid arthritis	STX6	Syntaxin-6	35719	889	1.12 [1.03-1.21]	0.00958606
Chapter XIII Diseases of the musculoskeletal system and connective tissue	Rheumatoid arthritis	STX8	Syntaxin-8	36521	907	1.23 [1.10-1.38]	0.000397331
Chapter XIII Diseases of the musculoskeletal system and connective tissue	Rheumatoid arthritis	STXBP3	Syntaxin-binding protein 3	35719	889	1.18 [1.04-1.34]	0.010045
Chapter XIII Diseases of the musculoskeletal system and connective tissue	Rheumatoid arthritis	SUGP1	SURP and G-patch domain-containing protein 1	31688	787	1.28 [1.09-1.50]	0.00223953
Chapter XIII Diseases of the musculoskeletal system and connective tissue	Rheumatoid arthritis	SULT2A1	Bile salt sulfotransferase	36521	907	1.12 [1.02-1.23]	0.0179884
Chapter XIII Diseases of the musculoskeletal system and connective tissue	Rheumatoid arthritis	SUMF1	Formylglycine-generating enzyme	30872	766	1.14 [1.05-1.24]	0.00256601
Chapter XIII Diseases of the musculoskeletal system and connective tissue	Rheumatoid arthritis	SUOX	Sulfite oxidase, mitochondrial	31759	791	1.14 [1.03-1.27]	0.00946402
Chapter XIII Diseases of the musculoskeletal system and connective tissue	Rheumatoid arthritis	SUSD2	Sushi domain-containing protein 2	36550	913	1.43 [1.18-1.73]	0.000200951
Chapter XIII Diseases of the musculoskeletal system and connective tissue	Rheumatoid arthritis	SUSD4	Sushi domain-containing protein 4	31668	786	1.18 [1.01-1.37]	0.0355409
Chapter XIII Diseases of the musculoskeletal system and connective tissue	Rheumatoid arthritis	SUSD5	Sushi domain-containing protein 5	30930	772	1.54 [1.26-1.89]	2.97E-05
Chapter XIII Diseases of the musculoskeletal system and connective tissue	Rheumatoid arthritis	SWAP70	Switch-associated protein 70	31688	787	1.45 [1.24-1.70]	2.62E-06
Chapter XIII Diseases of the musculoskeletal system and connective tissue	Rheumatoid arthritis	SYAP1	Synapse-associated protein 1	31115	772	1.18 [1.05-1.32]	0.00687519
Chapter XIII Diseases of the musculoskeletal system and connective tissue	Rheumatoid arthritis	SYTL4	Synaptotagmin-like protein 4	31815	788	1.12 [1.02-1.22]	0.0136657
Chapter XIII Diseases of the musculoskeletal system and connective tissue	Rheumatoid arthritis	TACSTD2	Tumor-associated calcium signal transducer 2	32452	812	0.74 [0.60-0.92]	0.00666242
Chapter XIII Diseases of the musculoskeletal system and connective tissue	Rheumatoid arthritis	TADA3	Transcriptional adapter 3	31668	786	1.23 [1.04-1.46]	0.0155182
Chapter XIII Diseases of the musculoskeletal system and connective tissue	Rheumatoid arthritis	TAFA5	Chemokine-like protein TAFA-5	36385	906	1.44 [1.23-1.69]	8.12E-06
Chapter XIII Diseases of the musculoskeletal system and connective tissue	Rheumatoid arthritis	TALDO1	Transaldolase	31699	784	1.46 [1.27-1.69]	1.28E-07
Chapter XIII Diseases of the musculoskeletal system and connective tissue	Rheumatoid arthritis	TANK	TRAF family member-associated NF-kappa-B activator	35888	889	1.11 [1.02-1.21]	0.0191284
Chapter XIII Diseases of the musculoskeletal system and connective tissue	Rheumatoid arthritis	TAP1	Antigen peptide transporter 1	31246	781	1.16 [1.06-1.28]	0.00181581
Chapter XIII Diseases of the musculoskeletal system and connective tissue	Rheumatoid arthritis	TARBP2	RISC-loading complex subunit TARBP2	35754	888	1.11 [1.03-1.19]	0.00722939
Chapter XIII Diseases of the musculoskeletal system and connective tissue	Rheumatoid arthritis	TAX1BP1	Tax1-binding protein 1	31733	788	1.24 [1.12-1.37]	3.42E-05
Chapter XIII Diseases of the musculoskeletal system and connective tissue	Rheumatoid arthritis	TBC1D17	TBC1 domain family member 17	35754	888	1.16 [1.03-1.30]	0.0152263
Chapter XIII Diseases of the musculoskeletal system and connective tissue	Rheumatoid arthritis	TBC1D23	TBC1 domain family member 23	36385	906	1.07 [1.01-1.14]	0.0321054
Chapter XIII Diseases of the musculoskeletal system and connective tissue	Rheumatoid arthritis	TBC1D5	TBC1 domain family member 5	36521	907	1.12 [1.04-1.20]	0.00250174
Chapter XIII Diseases of the musculoskeletal system and connective tissue	Rheumatoid arthritis	TBCA	Tubulin-specific chaperone A	31115	772	1.11 [1.03-1.20]	0.0101805
Chapter XIII Diseases of the musculoskeletal system and connective tissue	Rheumatoid arthritis	TBCB	Tubulin-folding cofactor B	36284	898	1.07 [1.01-1.14]	0.0265737
Chapter XIII Diseases of the musculoskeletal system and connective tissue	Rheumatoid arthritis	TBCC	Tubulin-specific chaperone C	36284	898	1.10 [1.02-1.18]	0.0112424
Chapter XIII Diseases of the musculoskeletal system and connective tissue	Rheumatoid arthritis	TCL1A	T-cell leukemia/lymphoma protein 1A	36229	897	0.91 [0.85-0.96]	0.00139971
Chapter XIII Diseases of the musculoskeletal system and connective tissue	Rheumatoid arthritis	TCN1	Transcobalamin-1	31182	783	1.26 [1.04-1.53]	0.0209007
Chapter XIII Diseases of the musculoskeletal system and connective tissue	Rheumatoid arthritis	TCN2	Transcobalamin-2	36935	916	1.79 [1.52-2.10]	1.74E-12
Chapter XIII Diseases of the musculoskeletal system and connective tissue	Rheumatoid arthritis	TCOF1	Treacle protein	31815	788	1.79 [1.53-2.09]	3.19E-13
Chapter XIII Diseases of the musculoskeletal system and connective tissue	Rheumatoid arthritis	TDP1	Tyrosyl-DNA phosphodiesterase 1	31668	786	1.15 [1.06-1.25]	0.000932384
Chapter XIII Diseases of the musculoskeletal system and connective tissue	Rheumatoid arthritis	TDRKH	Tudor and KH domain-containing protein	35754	888	1.15 [1.07-1.23]	6.34E-05
Chapter XIII Diseases of the musculoskeletal system and connective tissue	Rheumatoid arthritis	TFF1	Trefoil factor 1	36357	912	1.25 [1.17-1.34]	2.49E-11
Chapter XIII Diseases of the musculoskeletal system and connective tissue	Rheumatoid arthritis	TFF2	Trefoil factor 2	36651	912	1.52 [1.39-1.67]	2.17E-19
Chapter XIII Diseases of the musculoskeletal system and connective tissue	Rheumatoid arthritis	TFF3	Trefoil factor 3	36514	911	1.42 [1.29-1.57]	2.44E-12
Chapter XIII Diseases of the musculoskeletal system and connective tissue	Rheumatoid arthritis	TFPI2	Tissue factor pathway inhibitor 2	36549	914	1.38 [1.25-1.52]	2.61E-10
Chapter XIII Diseases of the musculoskeletal system and connective tissue	Rheumatoid arthritis	TFRC	Transferrin receptor protein 1	36701	915	1.65 [1.43-1.90]	7.53E-12
Chapter XIII Diseases of the musculoskeletal system and connective tissue	Rheumatoid arthritis	TGFA	Protransforming growth factor alpha	36521	907	1.72 [1.54-1.92]	6.92E-22
Chapter XIII Diseases of the musculoskeletal system and connective tissue	Rheumatoid arthritis	TGFB1	Transforming growth factor beta-1 proprotein	36893	921	1.50 [1.31-1.73]	1.56E-08
Chapter XIII Diseases of the musculoskeletal system and connective tissue	Rheumatoid arthritis	TGFBR2	TGF-beta receptor type-2	36674	915	1.82 [1.55-2.14]	4.56E-13
Chapter XIII Diseases of the musculoskeletal system and connective tissue	Rheumatoid arthritis	TGFBR3	Transforming growth factor beta receptor type 3	36996	919	1.49 [1.23-1.79]	2.80E-05
Chapter XIII Diseases of the musculoskeletal system and connective tissue	Rheumatoid arthritis	TGOLN2	Trans-Golgi network integral membrane protein 2	31842	796	1.58 [1.23-2.04]	0.000394593
Chapter XIII Diseases of the musculoskeletal system and connective tissue	Rheumatoid arthritis	THBD	Thrombomodulin	36547	908	1.78 [1.46-2.16]	1.05E-08
Chapter XIII Diseases of the musculoskeletal system and connective tissue	Rheumatoid arthritis	THBS2	Thrombospondin-2	36550	913	1.42 [1.24-1.64]	9.15E-07
Chapter XIII Diseases of the musculoskeletal system and connective tissue	Rheumatoid arthritis	THOP1	Thimet oligopeptidase	36371	902	1.57 [1.32-1.86]	4.54E-07
Chapter XIII Diseases of the musculoskeletal system and connective tissue	Rheumatoid arthritis	THY1	Thy-1 membrane glycoprotein	36878	919	1.39 [1.14-1.71]	0.00150649
Chapter XIII Diseases of the musculoskeletal system and connective tissue	Rheumatoid arthritis	TIA1	Nucleolysin TIA-1 isoform p40	35474	882	1.06 [1.01-1.11]	0.0213728
Chapter XIII Diseases of the musculoskeletal system and connective tissue	Rheumatoid arthritis	TIGAR	Fructose-2,6-bisphosphatase TIGAR	35694	886	1.25 [1.11-1.41]	0.000207661
Chapter XIII Diseases of the musculoskeletal system and connective tissue	Rheumatoid arthritis	TIGIT	T-cell immunoreceptor with Ig and ITIM domains	31246	781	1.50 [1.31-1.71]	2.39E-09
Chapter XIII Diseases of the musculoskeletal system and connective tissue	Rheumatoid arthritis	TIMD4	T-cell immunoglobulin and mucin domain-containing protein 4	36689	918	1.91 [1.68-2.16]	3.16E-24
Chapter XIII Diseases of the musculoskeletal system and connective tissue	Rheumatoid arthritis	TIMM10	Mitochondrial import inner membrane translocase subunit Tim10	31815	788	1.43 [1.22-1.68]	9.83E-06
Chapter XIII Diseases of the musculoskeletal system and connective tissue	Rheumatoid arthritis	TIMP1	Metalloproteinase inhibitor 1	36131	900	2.30 [1.93-2.74]	5.63E-21
Chapter XIII Diseases of the musculoskeletal system and connective tissue	Rheumatoid arthritis	TIMP4	Metalloproteinase inhibitor 4	36550	913	1.36 [1.19-1.56]	6.99E-06
Chapter XIII Diseases of the musculoskeletal system and connective tissue	Rheumatoid arthritis	TINAGL1	Tubulointerstitial nephritis antigen-like	36433	906	2.60 [2.01-3.35]	3.07E-13
Chapter XIII Diseases of the musculoskeletal system and connective tissue	Rheumatoid arthritis	TK1	Thymidine kinase, cytosolic	31246	781	1.30 [1.15-1.48]	5.18E-05
Chapter XIII Diseases of the musculoskeletal system and connective tissue	Rheumatoid arthritis	TLR2	Toll-like receptor 2	31246	781	1.54 [1.15-2.05]	0.00373198
Chapter XIII Diseases of the musculoskeletal system and connective tissue	Rheumatoid arthritis	TLR4	Toll-like receptor 4	30872	766	1.36 [1.07-1.72]	0.0107967
Chapter XIII Diseases of the musculoskeletal system and connective tissue	Rheumatoid arthritis	TMPRSS5	Transmembrane protease serine 5	36114	896	0.82 [0.70-0.95]	0.00997037
Chapter XIII Diseases of the musculoskeletal system and connective tissue	Rheumatoid arthritis	TMSB10	Thymosin beta-10	36550	913	1.15 [1.06-1.24]	0.000420513
Chapter XIII Diseases of the musculoskeletal system and connective tissue	Rheumatoid arthritis	TNC	Tenascin	36689	918	1.74 [1.55-1.96]	5.63E-21
Chapter XIII Diseases of the musculoskeletal system and connective tissue	Rheumatoid arthritis	TNF	Tumor necrosis factor	35830	891	2.08 [1.90-2.28]	5.79E-55
Chapter XIII Diseases of the musculoskeletal system and connective tissue	Rheumatoid arthritis	TNFAIP2	Tumor necrosis factor alpha-induced protein 2	31688	787	1.50 [1.34-1.68]	5.20E-12
Chapter XIII Diseases of the musculoskeletal system and connective tissue	Rheumatoid arthritis	TNFAIP8	Tumor necrosis factor alpha-induced protein 8	35888	889	1.21 [1.04-1.41]	0.0155245
Chapter XIII Diseases of the musculoskeletal system and connective tissue	Rheumatoid arthritis	TNFAIP8L2	Tumor necrosis factor alpha-induced protein 8-like protein 2	31115	772	1.13 [1.02-1.26]	0.0247935
Chapter XIII Diseases of the musculoskeletal system and connective tissue	Rheumatoid arthritis	TNFRSF10A	Tumor necrosis factor receptor superfamily member 10A	36284	898	2.10 [1.87-2.36]	3.08E-36
Chapter XIII Diseases of the musculoskeletal system and connective tissue	Rheumatoid arthritis	TNFRSF10B	Tumor necrosis factor receptor superfamily member 10B	36284	898	1.41 [1.32-1.51]	1.89E-23
Chapter XIII Diseases of the musculoskeletal system and connective tissue	Rheumatoid arthritis	TNFRSF11A	Tumor necrosis factor receptor superfamily member 11A	36950	921	1.78 [1.54-2.05]	2.37E-15
Chapter XIII Diseases of the musculoskeletal system and connective tissue	Rheumatoid arthritis	TNFRSF11B	Tumor necrosis factor receptor superfamily member 11B	36528	909	1.99 [1.65-2.39]	3.15E-13
Chapter XIII Diseases of the musculoskeletal system and connective tissue	Rheumatoid arthritis	TNFRSF12A	Tumor necrosis factor receptor superfamily member 12A	36674	915	1.81 [1.55-2.11]	7.90E-14
Chapter XIII Diseases of the musculoskeletal system and connective tissue	Rheumatoid arthritis	TNFRSF13B	Tumor necrosis factor receptor superfamily member 13B	36591	911	1.61 [1.40-1.86]	1.89E-11
Chapter XIII Diseases of the musculoskeletal system and connective tissue	Rheumatoid arthritis	TNFRSF14	Tumor necrosis factor receptor superfamily member 14	36591	911	2.56 [2.15-3.06]	1.14E-25
Chapter XIII Diseases of the musculoskeletal system and connective tissue	Rheumatoid arthritis	TNFRSF17	Tumor necrosis factor receptor superfamily member 17	31115	772	1.49 [1.26-1.76]	2.61E-06
Chapter XIII Diseases of the musculoskeletal system and connective tissue	Rheumatoid arthritis	TNFRSF19	Tumor necrosis factor receptor superfamily member 19	36884	920	1.58 [1.32-1.89]	5.06E-07
Chapter XIII Diseases of the musculoskeletal system and connective tissue	Rheumatoid arthritis	TNFRSF1A	Tumor necrosis factor receptor superfamily member 1A	36550	913	2.95 [2.49-3.48]	8.25E-37
Chapter XIII Diseases of the musculoskeletal system and connective tissue	Rheumatoid arthritis	TNFRSF1B	Tumor necrosis factor receptor superfamily member 1B	36550	913	2.38 [2.20-2.57]	4.84E-106
Chapter XIII Diseases of the musculoskeletal system and connective tissue	Rheumatoid arthritis	TNFRSF21	Tumor necrosis factor receptor superfamily member 21	36878	919	1.72 [1.41-2.11]	1.47E-07
Chapter XIII Diseases of the musculoskeletal system and connective tissue	Rheumatoid arthritis	TNFRSF4	Tumor necrosis factor receptor superfamily member 4	36893	921	2.77 [2.47-3.11]	2.15E-68
Chapter XIII Diseases of the musculoskeletal system and connective tissue	Rheumatoid arthritis	TNFRSF6B	Tumor necrosis factor receptor superfamily member 6B	36284	898	1.65 [1.51-1.79]	1.23E-29
Chapter XIII Diseases of the musculoskeletal system and connective tissue	Rheumatoid arthritis	TNFRSF8	Tumor necrosis factor receptor superfamily member 8	36878	919	2.02 [1.83-2.23]	7.72E-43
Chapter XIII Diseases of the musculoskeletal system and connective tissue	Rheumatoid arthritis	TNFRSF9	Tumor necrosis factor receptor superfamily member 9	36284	898	2.08 [1.90-2.28]	2.98E-56
Chapter XIII Diseases of the musculoskeletal system and connective tissue	Rheumatoid arthritis	TNFSF11	Tumor necrosis factor ligand superfamily member 11	36521	907	0.89 [0.81-0.98]	0.016646
Chapter XIII Diseases of the musculoskeletal system and connective tissue	Rheumatoid arthritis	TNFSF13	Tumor necrosis factor ligand superfamily member 13	36714	914	1.85 [1.50-2.29]	1.32E-08
Chapter XIII Diseases of the musculoskeletal system and connective tissue	Rheumatoid arthritis	TNFSF13B	Tumor necrosis factor ligand superfamily member 13B	36927	918	1.85 [1.56-2.20]	2.95E-12
Chapter XIII Diseases of the musculoskeletal system and connective tissue	Rheumatoid arthritis	TNFSF14	Tumor necrosis factor ligand superfamily member 14	36284	898	1.21 [1.09-1.33]	0.00024194
Chapter XIII Diseases of the musculoskeletal system and connective tissue	Rheumatoid arthritis	TNFSF8	Tumor necrosis factor ligand superfamily member 8	31817	785	1.95 [1.65-2.31]	3.68E-15
Chapter XIII Diseases of the musculoskeletal system and connective tissue	Rheumatoid arthritis	TNIP1	TNFAIP3-interacting protein 1	31733	788	1.11 [1.03-1.19]	0.00852736
Chapter XIII Diseases of the musculoskeletal system and connective tissue	Rheumatoid arthritis	TNNI3	Troponin I, cardiac muscle	35883	894	1.08 [1.01-1.17]	0.0339693
Chapter XIII Diseases of the musculoskeletal system and connective tissue	Rheumatoid arthritis	TNR	Tenascin-R	36284	898	0.82 [0.71-0.94]	0.00583998
Chapter XIII Diseases of the musculoskeletal system and connective tissue	Rheumatoid arthritis	TNXB	Tenascin-X	36550	913	0.54 [0.43-0.68]	8.30E-08
Chapter XIII Diseases of the musculoskeletal system and connective tissue	Rheumatoid arthritis	TOMM20	Mitochondrial import receptor subunit TOM20 homolog	31815	788	1.24 [1.14-1.35]	5.36E-07
Chapter XIII Diseases of the musculoskeletal system and connective tissue	Rheumatoid arthritis	TOP1	DNA topoisomerase 1	31688	787	0.91 [0.86-0.97]	0.00329503
Chapter XIII Diseases of the musculoskeletal system and connective tissue	Rheumatoid arthritis	TOP2B	DNA topoisomerase 2-beta	30872	766	1.15 [1.05-1.25]	0.00175752
Chapter XIII Diseases of the musculoskeletal system and connective tissue	Rheumatoid arthritis	TOR1AIP1	Torsin-1A-interacting protein 1	30988	765	1.18 [1.05-1.32]	0.0063078
Chapter XIII Diseases of the musculoskeletal system and connective tissue	Rheumatoid arthritis	TP53I3	Quinone oxidoreductase PIG3	30422	753	1.38 [1.22-1.57]	7.13E-07
Chapter XIII Diseases of the musculoskeletal system and connective tissue	Rheumatoid arthritis	TPK1	Thiamin pyrophosphokinase 1	31815	788	1.96 [1.54-2.49]	4.22E-08
Chapter XIII Diseases of the musculoskeletal system and connective tissue	Rheumatoid arthritis	TPP1	Tripeptidyl-peptidase 1	36279	909	1.41 [1.26-1.57]	1.82E-09
Chapter XIII Diseases of the musculoskeletal system and connective tissue	Rheumatoid arthritis	TPR	Nucleoprotein TPR	30779	763	1.32 [1.19-1.45]	4.60E-08
Chapter XIII Diseases of the musculoskeletal system and connective tissue	Rheumatoid arthritis	TPT1	Translationally-controlled tumor protein	35888	889	1.09 [1.01-1.18]	0.0336341
Chapter XIII Diseases of the musculoskeletal system and connective tissue	Rheumatoid arthritis	TREM2	Triggering receptor expressed on myeloid cells 2	36528	909	1.59 [1.43-1.77]	1.94E-17
Chapter XIII Diseases of the musculoskeletal system and connective tissue	Rheumatoid arthritis	TREML2	Trem-like transcript 2 protein	36550	913	1.41 [1.19-1.67]	7.43E-05
Chapter XIII Diseases of the musculoskeletal system and connective tissue	Rheumatoid arthritis	TRIAP1	TP53-regulated inhibitor of apoptosis 1	36884	920	1.20 [1.10-1.32]	7.29E-05
Chapter XIII Diseases of the musculoskeletal system and connective tissue	Rheumatoid arthritis	TRIM21	E3 ubiquitin-protein ligase TRIM21	36521	907	0.88 [0.81-0.94]	0.000330621
Chapter XIII Diseases of the musculoskeletal system and connective tissue	Rheumatoid arthritis	TRIM24	Transcription intermediary factor 1-alpha	31188	780	1.22 [1.10-1.34]	7.77E-05
Chapter XIII Diseases of the musculoskeletal system and connective tissue	Rheumatoid arthritis	TRIM25	E3 ubiquitin/ISG15 ligase TRIM25	31688	787	1.09 [1.02-1.16]	0.0110991
Chapter XIII Diseases of the musculoskeletal system and connective tissue	Rheumatoid arthritis	TRIM5	Tripartite motif-containing protein 5	36521	907	1.09 [1.01-1.16]	0.018901
Chapter XIII Diseases of the musculoskeletal system and connective tissue	Rheumatoid arthritis	TSC22D1	TSC22 domain family protein 1	31759	791	1.12 [1.01-1.23]	0.0265433
Chapter XIII Diseases of the musculoskeletal system and connective tissue	Rheumatoid arthritis	TSHB	Thyrotropin subunit beta	36547	908	0.87 [0.81-0.93]	9.31E-05
Chapter XIII Diseases of the musculoskeletal system and connective tissue	Rheumatoid arthritis	TSPYL1	Testis-specific Y-encoded-like protein 1	30872	766	1.25 [1.06-1.47]	0.00713275
Chapter XIII Diseases of the musculoskeletal system and connective tissue	Rheumatoid arthritis	TST	Thiosulfate sulfurtransferase	35697	886	1.09 [1.01-1.18]	0.0332603
Chapter XIII Diseases of the musculoskeletal system and connective tissue	Rheumatoid arthritis	TXLNA	Alpha-taxilin	36284	898	1.11 [1.04-1.19]	0.00227045
Chapter XIII Diseases of the musculoskeletal system and connective tissue	Rheumatoid arthritis	TXN	Thioredoxin	31315	787	1.21 [1.06-1.39]	0.00608296
Chapter XIII Diseases of the musculoskeletal system and connective tissue	Rheumatoid arthritis	TXNDC15	Thioredoxin domain-containing protein 15	36674	915	2.09 [1.71-2.56]	5.63E-13
Chapter XIII Diseases of the musculoskeletal system and connective tissue	Rheumatoid arthritis	TXNDC5	Thioredoxin domain-containing protein 5	36878	919	1.23 [1.13-1.33]	1.57E-06
Chapter XIII Diseases of the musculoskeletal system and connective tissue	Rheumatoid arthritis	TXNDC9	Thioredoxin domain-containing protein 9	31733	788	1.18 [1.04-1.33]	0.00815152
Chapter XIII Diseases of the musculoskeletal system and connective tissue	Rheumatoid arthritis	TXNRD1	Thioredoxin reductase 1, cytoplasmic	36550	913	1.17 [1.04-1.33]	0.0115168
Chapter XIII Diseases of the musculoskeletal system and connective tissue	Rheumatoid arthritis	TYMP	Thymidine phosphorylase	36319	902	1.26 [1.15-1.38]	2.55E-07
Chapter XIII Diseases of the musculoskeletal system and connective tissue	Rheumatoid arthritis	UBE2L6	Ubiquitin/ISG15-conjugating enzyme E2 L6	31815	788	1.40 [1.26-1.56]	5.82E-10
Chapter XIII Diseases of the musculoskeletal system and connective tissue	Rheumatoid arthritis	UBXN1	UBX domain-containing protein 1	31115	772	1.16 [1.05-1.28]	0.00317979
Chapter XIII Diseases of the musculoskeletal system and connective tissue	Rheumatoid arthritis	ULBP2	UL16-binding protein 2	36284	898	1.72 [1.49-1.99]	2.69E-13
Chapter XIII Diseases of the musculoskeletal system and connective tissue	Rheumatoid arthritis	UMOD	Uromodulin	36877	916	0.72 [0.65-0.79]	5.57E-11
Chapter XIII Diseases of the musculoskeletal system and connective tissue	Rheumatoid arthritis	UROD	Uroporphyrinogen decarboxylase	31115	772	1.13 [1.02-1.25]	0.0159554
Chapter XIII Diseases of the musculoskeletal system and connective tissue	Rheumatoid arthritis	USO1	General vesicular transport factor p115	36385	906	1.09 [1.02-1.16]	0.0138881
Chapter XIII Diseases of the musculoskeletal system and connective tissue	Rheumatoid arthritis	USP25	Ubiquitin carboxyl-terminal hydrolase 25	31668	786	1.15 [1.05-1.26]	0.00390668
Chapter XIII Diseases of the musculoskeletal system and connective tissue	Rheumatoid arthritis	USP28	Ubiquitin carboxyl-terminal hydrolase 28	31733	788	1.33 [1.14-1.54]	0.000238149
Chapter XIII Diseases of the musculoskeletal system and connective tissue	Rheumatoid arthritis	UXS1	UDP-glucuronic acid decarboxylase 1	35719	889	1.14 [1.03-1.27]	0.0124433
Chapter XIII Diseases of the musculoskeletal system and connective tissue	Rheumatoid arthritis	VAMP5	Vesicle-associated membrane protein 5	35883	894	1.21 [1.10-1.33]	4.64E-05
Chapter XIII Diseases of the musculoskeletal system and connective tissue	Rheumatoid arthritis	VAMP8	Vesicle-associated membrane protein 8	30872	766	1.12 [1.03-1.21]	0.00602874
Chapter XIII Diseases of the musculoskeletal system and connective tissue	Rheumatoid arthritis	VASP	Vasodilator-stimulated phosphoprotein	31842	796	1.14 [1.04-1.25]	0.0060973
Chapter XIII Diseases of the musculoskeletal system and connective tissue	Rheumatoid arthritis	VAT1	Synaptic vesicle membrane protein VAT-1 homolog	36385	906	1.39 [1.04-1.87]	0.0285296
Chapter XIII Diseases of the musculoskeletal system and connective tissue	Rheumatoid arthritis	VAV3	Guanine nucleotide exchange factor VAV3	30776	770	1.10 [1.03-1.18]	0.00706799
Chapter XIII Diseases of the musculoskeletal system and connective tissue	Rheumatoid arthritis	VCAM1	Vascular cell adhesion protein 1	36633	918	2.45 [2.02-2.98]	1.04E-19
Chapter XIII Diseases of the musculoskeletal system and connective tissue	Rheumatoid arthritis	VCAN	Versican core protein	36878	919	1.84 [1.52-2.22]	2.03E-10
Chapter XIII Diseases of the musculoskeletal system and connective tissue	Rheumatoid arthritis	VEGFA	Vascular endothelial growth factor A	36839	918	1.23 [1.12-1.36]	1.71E-05
Chapter XIII Diseases of the musculoskeletal system and connective tissue	Rheumatoid arthritis	VEGFB	Vascular endothelial growth factor B	30872	766	1.45 [1.14-1.84]	0.00236423
Chapter XIII Diseases of the musculoskeletal system and connective tissue	Rheumatoid arthritis	VIT	Vitrin	31815	788	1.37 [1.14-1.64]	0.000762427
Chapter XIII Diseases of the musculoskeletal system and connective tissue	Rheumatoid arthritis	VMO1	Vitelline membrane outer layer protein 1 homolog	36385	906	1.30 [1.18-1.43]	3.60E-08
Chapter XIII Diseases of the musculoskeletal system and connective tissue	Rheumatoid arthritis	VPS28	Vacuolar protein sorting-associated protein 28 homolog	31246	781	1.14 [1.04-1.26]	0.0070488
Chapter XIII Diseases of the musculoskeletal system and connective tissue	Rheumatoid arthritis	VPS37A	Vacuolar protein sorting-associated protein 37A	36385	906	1.09 [1.01-1.17]	0.0220412
Chapter XIII Diseases of the musculoskeletal system and connective tissue	Rheumatoid arthritis	VPS53	Vacuolar protein sorting-associated protein 53 homolog	36385	906	1.11 [1.03-1.19]	0.00618466
Chapter XIII Diseases of the musculoskeletal system and connective tissue	Rheumatoid arthritis	VSIG2	V-set and immunoglobulin domain-containing protein 2	31668	786	1.78 [1.63-1.96]	3.87E-35
Chapter XIII Diseases of the musculoskeletal system and connective tissue	Rheumatoid arthritis	VSIG4	V-set and immunoglobulin domain-containing protein 4	36498	911	2.67 [2.36-3.01]	1.22E-56
Chapter XIII Diseases of the musculoskeletal system and connective tissue	Rheumatoid arthritis	VSIR	V-type immunoglobulin domain-containing suppressor of T-cell activation	36496	907	1.17 [1.07-1.28]	0.000779756
Chapter XIII Diseases of the musculoskeletal system and connective tissue	Rheumatoid arthritis	VSTM1	V-set and transmembrane domain-containing protein 1	35754	888	1.33 [1.19-1.50]	8.11E-07
Chapter XIII Diseases of the musculoskeletal system and connective tissue	Rheumatoid arthritis	VTI1A	Vesicle transport through interaction with t-SNAREs homolog 1A	31115	772	1.26 [1.13-1.41]	3.38E-05
Chapter XIII Diseases of the musculoskeletal system and connective tissue	Rheumatoid arthritis	VWA1	von Willebrand factor A domain-containing protein 1	36832	918	1.51 [1.32-1.73]	2.63E-09
Chapter XIII Diseases of the musculoskeletal system and connective tissue	Rheumatoid arthritis	VWC2	Brorin	36165	896	1.39 [1.20-1.62]	1.59E-05
Chapter XIII Diseases of the musculoskeletal system and connective tissue	Rheumatoid arthritis	VWF	von Willebrand factor	36996	919	1.19 [1.10-1.28]	1.98E-05
Chapter XIII Diseases of the musculoskeletal system and connective tissue	Rheumatoid arthritis	WARS	Tryptophan--tRNA ligase, cytoplasmic	36550	913	1.91 [1.65-2.22]	1.31E-17
Chapter XIII Diseases of the musculoskeletal system and connective tissue	Rheumatoid arthritis	WASHC3	WASH complex subunit 3	31733	788	1.17 [1.08-1.28]	0.0001991
Chapter XIII Diseases of the musculoskeletal system and connective tissue	Rheumatoid arthritis	WFDC2	WAP four-disulfide core domain protein 2	34676	861	2.35 [2.08-2.65]	1.34E-43
Chapter XIII Diseases of the musculoskeletal system and connective tissue	Rheumatoid arthritis	WFIKKN1	WAP, Kazal, immunoglobulin, Kunitz and NTR domain-containing protein 1	36164	897	0.74 [0.64-0.86]	6.32E-05
Chapter XIII Diseases of the musculoskeletal system and connective tissue	Rheumatoid arthritis	WNT9A	Protein Wnt-9a	35888	889	1.27 [1.04-1.54]	0.0161115
Chapter XIII Diseases of the musculoskeletal system and connective tissue	Rheumatoid arthritis	XCL1	Lymphotactin	36884	920	1.34 [1.23-1.46]	2.31E-11
Chapter XIII Diseases of the musculoskeletal system and connective tissue	Rheumatoid arthritis	XIAP	E3 ubiquitin-protein ligase XIAP	30872	766	1.19 [1.06-1.34]	0.00356134
Chapter XIII Diseases of the musculoskeletal system and connective tissue	Rheumatoid arthritis	XPNPEP2	Xaa-Pro aminopeptidase 2	36674	915	0.90 [0.84-0.95]	0.000280184
Chapter XIII Diseases of the musculoskeletal system and connective tissue	Rheumatoid arthritis	XRCC4	DNA repair protein XRCC4	35754	888	1.26 [1.09-1.45]	0.00211675
Chapter XIII Diseases of the musculoskeletal system and connective tissue	Rheumatoid arthritis	YAP1	Transcriptional coactivator YAP1	31733	788	2.10 [1.69-2.59]	1.11E-11
Chapter XIII Diseases of the musculoskeletal system and connective tissue	Rheumatoid arthritis	YARS1	Tyrosine--tRNA ligase, cytoplasmic	31688	787	1.06 [1.01-1.11]	0.0130634
Chapter XIII Diseases of the musculoskeletal system and connective tissue	Rheumatoid arthritis	YES1	Tyrosine-protein kinase Yes	36385	906	1.07 [1.01-1.12]	0.0128671
Chapter XIII Diseases of the musculoskeletal system and connective tissue	Rheumatoid arthritis	YTHDF3	YTH domain-containing family protein 3	35888	889	1.09 [1.02-1.17]	0.0138779
Chapter XIII Diseases of the musculoskeletal system and connective tissue	Rheumatoid arthritis	YWHAQ	14-3-3 protein theta	31115	772	1.16 [1.05-1.27]	0.00197183
Chapter XIII Diseases of the musculoskeletal system and connective tissue	Rheumatoid arthritis	ZBP1	Z-DNA-binding protein 1	30872	766	1.35 [1.17-1.55]	2.80E-05
Chapter XIII Diseases of the musculoskeletal system and connective tissue	Rheumatoid arthritis	ZBTB16	Zinc finger and BTB domain-containing protein 16	35719	889	1.15 [1.06-1.24]	0.000961293
Chapter XIII Diseases of the musculoskeletal system and connective tissue	Rheumatoid arthritis	ZBTB17	Zinc finger and BTB domain-containing protein 17	35883	894	1.65 [1.50-1.81]	2.42E-26
Chapter XIII Diseases of the musculoskeletal system and connective tissue	Rheumatoid arthritis	ZCCHC8	Zinc finger CCHC domain-containing protein 8	30779	763	1.20 [1.09-1.32]	0.000220538
Chapter XIII Diseases of the musculoskeletal system and connective tissue	Rheumatoid arthritis	ZHX2	Zinc fingers and homeoboxes protein 2	31733	788	1.32 [1.14-1.54]	0.000343555
Chapter XIII Diseases of the musculoskeletal system and connective tissue	Rheumatoid arthritis	ZNRD2	Protein ZNRD2	31688	787	1.14 [1.03-1.25]	0.00853265
