# Supplementary material for: Identification and experimental validation of CD74, PGLYRP1, and TXN as potential biomarkers in rheumatoid arthritis: an integrative bulk and ScRNA-seq study
Source: Front Immunol. 2026 Jun 23;17:1824952. doi: 10.3389/fimmu.2026.1824952 (PMC13337702; doi:10.3389/fimmu.2026.1824952)
Supplement: Supplementary file 6 [file Table2.xlsx]

## Sheet: 00.GO_result
ONTOLOGY	ID	Description	GeneRatio	BgRatio	pvalue	p.adjust	qvalue	geneID	Count	richFactor
BP	GO:0030595	leukocyte chemotaxis	2025-06-26	240/18870	7.39780787523351e-07	7.39780787523351e-07	0.000292222285099378	AIF1/CD74/S100A12/ANXA1/VEGFB/CSF1R	6	0.25
BP	GO:0097529	myeloid leukocyte migration	2025-06-26	242/18870	7.76534743620724e-07	7.76534743620724e-07	0.000292222285099378	AIF1/CD74/S100A12/ANXA1/VEGFB/CSF1R	6	0.247933884297521
BP	GO:0070663	regulation of leukocyte proliferation	2025-06-26	267/18870	1.37707150961614e-06	1.37707150961614e-06	0.000345475834868611	AIF1/ARG1/CD74/ANXA1/ST6GAL1/CSF1R	6	0.224719101123595
BP	GO:0006935	chemotaxis	2025-07-26	468/18870	2.41238201351159e-06	2.41238201351159e-06	0.000352408008962252	AIF1/CD74/S100A12/ANXA1/ST6GAL1/VEGFB/CSF1R	7	0.14957264957265
BP	GO:0042330	taxis	2025-07-26	470/18870	2.48151182861069e-06	2.48151182861069e-06	0.000352408008962252	AIF1/CD74/S100A12/ANXA1/ST6GAL1/VEGFB/CSF1R	7	0.148936170212766
BP	GO:0070665	positive regulation of leukocyte proliferation	2025-05-26	166/18870	2.80940650501376e-06	2.80940650501376e-06	0.000352408008962252	AIF1/CD74/ANXA1/ST6GAL1/CSF1R	5	0.301204819277108
BP	GO:0001819	positive regulation of cytokine production	2025-07-26	499/18870	3.68633035538812e-06	3.68633035538812e-06	0.000396349805128197	ORM1/AIF1/LY96/CD74/ANXA1/LILRA5/CSF1R	7	0.140280561122244
BP	GO:0060326	cell chemotaxis	2025-06-26	325/18870	4.29060908076133e-06	4.29060908076133e-06	0.000403655985887415	AIF1/CD74/S100A12/ANXA1/VEGFB/CSF1R	6	0.184615384615385
BP	GO:0070661	leukocyte proliferation	2025-06-26	350/18870	6.56320106459189e-06	6.56320106459189e-06	0.000548852486688093	AIF1/ARG1/CD74/ANXA1/ST6GAL1/CSF1R	6	0.171428571428571
BP	GO:0002690	positive regulation of leukocyte chemotaxis	2025-04-26	96/18870	8.62974072982567e-06	8.62974072982567e-06	0.000649501539139511	AIF1/CD74/VEGFB/CSF1R	4	0.416666666666667
BP	GO:0001818	negative regulation of cytokine production	2025-06-26	381/18870	1.06519518793499e-05	1.06519518793499e-05	0.000674281405473945	ORM1/ARG1/PGLYRP1/ANXA1/IL1R2/LILRA5	6	0.15748031496063
BP	GO:0050866	negative regulation of cell activation	2025-05-26	223/18870	1.18396700655519e-05	1.18396700655519e-05	0.000674281405473945	SH2B3/ARG1/CD74/PGLYRP1/ANXA1	5	0.224215246636771
BP	GO:0050900	leukocyte migration	2025-06-26	396/18870	1.32654237232707e-05	1.32654237232707e-05	0.000674281405473945	AIF1/CD74/S100A12/ANXA1/VEGFB/CSF1R	6	0.151515151515152
BP	GO:0002828	regulation of type 2 immune response	2025-03-26	34/18870	1.35069754634485e-05	1.35069754634485e-05	0.000674281405473945	ARG1/CD74/ANXA1	3	0.882352941176471
BP	GO:0002685	regulation of leukocyte migration	2025-05-26	230/18870	1.37474599756612e-05	1.37474599756612e-05	0.000674281405473945	AIF1/CD74/ANXA1/VEGFB/CSF1R	5	0.217391304347826
BP	GO:0050920	regulation of chemotaxis	2025-05-26	232/18870	1.4334373934551e-05	1.4334373934551e-05	0.000674281405473945	AIF1/CD74/ST6GAL1/VEGFB/CSF1R	5	0.21551724137931
BP	GO:0051347	positive regulation of transferase activity	2025-06-26	414/18870	1.70643993333457e-05	1.70643993333457e-05	0.000695953964296042	TXN/CD74/S100A12/DBI/LILRA5/CSF1R	6	0.144927536231884
BP	GO:0002274	myeloid leukocyte activation	2025-05-26	241/18870	1.72222318550094e-05	1.72222318550094e-05	0.000695953964296042	AIF1/CD74/CLEC4D/S100A12/ANXA1	5	0.20746887966805
BP	GO:0032944	regulation of mononuclear cell proliferation	2025-05-26	242/18870	1.75691874902707e-05	1.75691874902707e-05	0.000695953964296042	AIF1/ARG1/CD74/ANXA1/ST6GAL1	5	0.206611570247934
BP	GO:0034599	cellular response to oxidative stress	2025-05-26	255/18870	2.25963950116256e-05	2.25963950116256e-05	0.000850338022805909	TXN/PARP1/AIF1/MMP9/ANXA1	5	0.196078431372549
BP	GO:0002688	regulation of leukocyte chemotaxis	2025-04-26	126/18870	2.52832747169114e-05	2.52832747169114e-05	0.000860583258297545	AIF1/CD74/VEGFB/CSF1R	4	0.317460317460317
BP	GO:0042092	type 2 immune response	2025-03-26	42/18870	2.57236420573977e-05	2.57236420573977e-05	0.000860583258297545	ARG1/CD74/ANXA1	3	0.714285714285714
BP	GO:0032612	interleukin-1 production	2025-04-26	130/18870	2.85858075308625e-05	2.85858075308625e-05	0.000860583258297545	ORM1/ANXA1/IL1R2/LILRA5	4	0.307692307692308
BP	GO:0032652	regulation of interleukin-1 production	2025-04-26	130/18870	2.85858075308625e-05	2.85858075308625e-05	0.000860583258297545	ORM1/ANXA1/IL1R2/LILRA5	4	0.307692307692308
BP	GO:0071621	granulocyte chemotaxis	2025-04-26	130/18870	2.85858075308625e-05	2.85858075308625e-05	0.000860583258297545	CD74/S100A12/ANXA1/CSF1R	4	0.307692307692308
BP	GO:0032102	negative regulation of response to external stimulus	2025-06-26	481/18870	3.96647232085886e-05	3.96647232085886e-05	0.00114818935603809	SH2B3/PARP1/AIF1/ARG1/PGLYRP1/ST6GAL1	6	0.124740124740125
BP	GO:0050921	positive regulation of chemotaxis	2025-04-26	145/18870	4.38404413920693e-05	4.38404413920693e-05	0.00122206298617269	AIF1/CD74/VEGFB/CSF1R	4	0.275862068965517
BP	GO:0032946	positive regulation of mononuclear cell proliferation	2025-04-26	148/18870	4.74901102450396e-05	4.74901102450396e-05	0.00126531975634683	AIF1/CD74/ANXA1/ST6GAL1	4	0.27027027027027
BP	GO:0002687	positive regulation of leukocyte migration	2025-04-26	149/18870	4.87546283739235e-05	4.87546283739235e-05	0.00126531975634683	AIF1/CD74/VEGFB/CSF1R	4	0.268456375838926
BP	GO:0097530	granulocyte migration	2025-04-26	156/18870	5.83078370699077e-05	5.83078370699077e-05	0.00144231301640671	CD74/S100A12/ANXA1/CSF1R	4	0.256410256410256
BP	GO:0032943	mononuclear cell proliferation	2025-05-26	314/18870	6.09989190573999e-05	6.09989190573999e-05	0.00144231301640671	AIF1/ARG1/CD74/ANXA1/ST6GAL1	5	0.159235668789809
BP	GO:0050832	defense response to fungus	2025-03-26	56/18870	6.13235184598099e-05	6.13235184598099e-05	0.00144231301640671	ARG1/CLEC4D/S100A12	3	0.535714285714286
BP	GO:0062197	cellular response to chemical stress	2025-05-26	317/18870	6.380967477182e-05	6.380967477182e-05	0.00145530837198888	TXN/PARP1/AIF1/MMP9/ANXA1	5	0.157728706624606
BP	GO:0044403	biological process involved in symbiotic interaction	2025-05-26	322/18870	6.87159913293642e-05	6.87159913293642e-05	0.00152111250156332	ARG1/CD74/PGLYRP1/DYNLT1/CSF1R	5	0.15527950310559
BP	GO:0045620	negative regulation of lymphocyte differentiation	2025-03-26	60/18870	7.54269398134132e-05	7.54269398134132e-05	0.00162196276591249	CD74/PGLYRP1/ANXA1	3	0.5
BP	GO:0051250	negative regulation of lymphocyte activation	2025-04-26	169/18870	7.95803913361323e-05	7.95803913361323e-05	0.00166374209957119	ARG1/CD74/PGLYRP1/ANXA1	4	0.236686390532544
BP	GO:0001959	regulation of cytokine-mediated signaling pathway	2025-04-26	171/18870	8.32943031948408e-05	8.32943031948408e-05	0.00168753237236654	SH2B3/ARG1/CD74/IL1R2	4	0.233918128654971
BP	GO:0033674	positive regulation of kinase activity	2025-05-26	337/18870	8.5202683415989e-05	8.5202683415989e-05	0.00168753237236654	TXN/CD74/S100A12/LILRA5/CSF1R	5	0.148367952522255
BP	GO:0030225	macrophage differentiation	2025-03-26	64/18870	9.14998149363537e-05	9.14998149363537e-05	0.00174748047315133	PARP1/MMP9/CSF1R	3	0.46875
BP	GO:0032635	interleukin-6 production	2025-04-26	177/18870	9.51949152856561e-05	9.51949152856561e-05	0.00174748047315133	ORM1/AIF1/CD74/LILRA5	4	0.225988700564972
BP	GO:0032675	regulation of interleukin-6 production	2025-04-26	177/18870	9.51949152856561e-05	9.51949152856561e-05	0.00174748047315133	ORM1/AIF1/CD74/LILRA5	4	0.225988700564972
BP	GO:0009620	response to fungus	2025-03-26	67/18870	0.000104917940856992	0.000104917940856992	0.00188010846397869	ARG1/CLEC4D/S100A12	3	0.447761194029851
BP	GO:0060759	regulation of response to cytokine stimulus	2025-04-26	183/18870	0.000108287985279997	0.000108287985279997	0.00189537110098403	SH2B3/ARG1/CD74/IL1R2	4	0.218579234972678
BP	GO:0002548	monocyte chemotaxis	2025-03-26	71/18870	0.000124720009534068	0.000124720009534068	0.00213336858413538	AIF1/S100A12/ANXA1	3	0.422535211267606
BP	GO:0032722	positive regulation of chemokine production	2025-03-26	72/18870	0.000130023786456775	0.000130023786456775	0.00217466683781507	AIF1/CD74/CSF1R	3	0.416666666666667
BP	GO:0031392	regulation of prostaglandin biosynthetic process	2025-02-26	13/18870	0.000141070342463426	0.000141070342463426	0.00225926735980727	CD74/ANXA1	2	1.53846153846154
BP	GO:0043123	positive regulation of canonical NF-kappaB signal transduction	2025-04-26	196/18870	0.000141085716944608	0.000141085716944608	0.00225926735980727	PARP1/CD74/CLEC4D/S100A12	4	0.204081632653061
BP	GO:0002695	negative regulation of leukocyte activation	2025-04-26	202/18870	0.000158427252652959	0.000158427252652959	0.00248411152734355	ARG1/CD74/PGLYRP1/ANXA1	4	0.198019801980198
BP	GO:0022408	negative regulation of cell-cell adhesion	2025-04-26	205/18870	0.00016765397136309	0.00016765397136309	0.00252363346367598	SH2B3/ARG1/CD74/ANXA1	4	0.195121951219512
BP	GO:0050777	negative regulation of immune response	2025-04-26	205/18870	0.00016765397136309	0.00016765397136309	0.00252363346367598	PARP1/ARG1/PGLYRP1/ANXA1	4	0.195121951219512
BP	GO:0071674	mononuclear cell migration	2025-04-26	207/18870	0.000174017400517326	0.000174017400517326	0.00256805864540533	AIF1/S100A12/ANXA1/CSF1R	4	0.193236714975845
BP	GO:0050867	positive regulation of cell activation	2025-05-26	396/18870	0.00018146154926024	0.00018146154926024	0.0026020499659546	AIF1/CD74/CLEC4D/ANXA1/LILRA5	5	0.126262626262626
BP	GO:0002829	negative regulation of type 2 immune response	2025-02-26	15/18870	0.000189580693725833	0.000189580693725833	0.0026020499659546	ARG1/ANXA1	2	1.33333333333333
BP	GO:2001279	regulation of unsaturated fatty acid biosynthetic process	2025-02-26	15/18870	0.000189580693725833	0.000189580693725833	0.0026020499659546	CD74/ANXA1	2	1.33333333333333
BP	GO:0006979	response to oxidative stress	2025-05-26	400/18870	0.000190149805204375	0.000190149805204375	0.0026020499659546	TXN/PARP1/AIF1/MMP9/ANXA1	5	0.125
BP	GO:0002285	lymphocyte activation involved in immune response	2025-04-26	213/18870	0.000194157553427631	0.000194157553427631	0.00260944832144279	CD74/PGLYRP1/CLEC4D/ANXA1	4	0.187793427230047
BP	GO:0001960	negative regulation of cytokine-mediated signaling pathway	2025-03-26	89/18870	0.000243771338025634	0.000243771338025634	0.0032187720533394	SH2B3/ARG1/IL1R2	3	0.337078651685393
BP	GO:0050727	regulation of inflammatory response	2025-05-26	425/18870	0.000251904688893536	0.000251904688893536	0.00326881765079634	PGLYRP1/S100A12/MMP9/ANXA1/LILRA5	5	0.117647058823529
BP	GO:0030099	myeloid cell differentiation	2025-05-26	430/18870	0.000265903180097116	0.000265903180097116	0.00331684597250801	SH2B3/PARP1/CD74/MMP9/CSF1R	5	0.116279069767442
BP	GO:0031640	killing of cells of another organism	2025-03-26	92/18870	0.000268826886862712	0.000268826886862712	0.00331684597250801	ARG1/PGLYRP1/S100A12	3	0.326086956521739
BP	GO:0141061	disruption of cell in another organism	2025-03-26	92/18870	0.000268826886862712	0.000268826886862712	0.00331684597250801	ARG1/PGLYRP1/S100A12	3	0.326086956521739
BP	GO:2000106	regulation of leukocyte apoptotic process	2025-03-26	93/18870	0.000277534245672569	0.000277534245672569	0.00336828591402855	CD74/ANXA1/ST6GAL1	3	0.32258064516129
BP	GO:0002573	myeloid leukocyte differentiation	2025-04-26	235/18870	0.000282578885655005	0.000282578885655005	0.00336828591402855	PARP1/CD74/MMP9/CSF1R	4	0.170212765957447
BP	GO:0060761	negative regulation of response to cytokine stimulus	2025-03-26	94/18870	0.000286422074927183	0.000286422074927183	0.00336828591402855	SH2B3/ARG1/IL1R2	3	0.319148936170213
BP	GO:0050670	regulation of lymphocyte proliferation	2025-04-26	238/18870	0.000296551531560768	0.000296551531560768	0.00343375457596679	AIF1/ARG1/CD74/ANXA1	4	0.168067226890756
BP	GO:0141060	disruption of anatomical structure in another organism	2025-03-26	99/18870	0.000333624713287279	0.000333624713287279	0.00380449234450406	ARG1/PGLYRP1/S100A12	3	0.303030303030303
BP	GO:0032755	positive regulation of interleukin-6 production	2025-03-26	101/18870	0.000353825212110813	0.000353825212110813	0.00397462728451267	AIF1/CD74/LILRA5	3	0.297029702970297
BP	GO:0001780	neutrophil homeostasis	2025-02-26	21/18870	0.00037723829059086	0.00037723829059086	0.0041753154453942	SH2B3/ANXA1	2	0.952380952380952
BP	GO:0032642	regulation of chemokine production	2025-03-26	104/18870	0.00038557911517308	0.00038557911517308	0.00420578287336006	AIF1/CD74/CSF1R	3	0.288461538461538
BP	GO:0032602	chemokine production	2025-03-26	105/18870	0.000396557498160145	0.000396557498160145	0.00426373851405268	AIF1/CD74/CSF1R	3	0.285714285714286
BP	GO:0032760	positive regulation of tumor necrosis factor production	2025-03-26	106/18870	0.000407735336298217	0.000407735336298217	0.00432217591479949	ORM1/LY96/LILRA5	3	0.283018867924528
BP	GO:0001776	leukocyte homeostasis	2025-03-26	109/18870	0.000442480933919243	0.000442480933919243	0.00453208980213402	SH2B3/CD74/ANXA1	3	0.275229357798165
BP	GO:1903131	mononuclear cell differentiation	2025-05-26	481/18870	0.000445112363314576	0.000445112363314576	0.00453208980213402	CD74/PGLYRP1/CLEC4D/ANXA1/CSF1R	5	0.103950103950104
BP	GO:0043122	regulation of canonical NF-kappaB signal transduction	2025-04-26	265/18870	0.00044560267565038	0.00044560267565038	0.00453208980213402	PARP1/CD74/CLEC4D/S100A12	4	0.150943396226415
BP	GO:1903557	positive regulation of tumor necrosis factor superfamily cytokine production	2025-03-26	110/18870	0.000454471911932254	0.000454471911932254	0.00456066550219735	ORM1/LY96/LILRA5	3	0.272727272727273
BP	GO:1902106	negative regulation of leukocyte differentiation	2025-03-26	111/18870	0.000466669971758756	0.000466669971758756	0.00462145470647521	CD74/PGLYRP1/ANXA1	3	0.27027027027027
BP	GO:0006925	inflammatory cell apoptotic process	2025-02-26	24/18870	0.000494540337532453	0.000494540337532453	0.00474546656813328	ANXA1/ST6GAL1	2	0.833333333333333
BP	GO:0045723	positive regulation of fatty acid biosynthetic process	2025-02-26	24/18870	0.000494540337532453	0.000494540337532453	0.00474546656813328	CD74/ANXA1	2	0.833333333333333
BP	GO:0022407	regulation of cell-cell adhesion	2025-05-26	493/18870	0.000498108064249514	0.000498108064249514	0.00474546656813328	SH2B3/AIF1/ARG1/CD74/ANXA1	5	0.101419878296146
BP	GO:1903707	negative regulation of hemopoiesis	2025-03-26	118/18870	0.000557980330440404	0.000557980330440404	0.00523309663343526	CD74/PGLYRP1/ANXA1	3	0.254237288135593
BP	GO:0045860	positive regulation of protein kinase activity	2025-04-26	282/18870	0.000563198302017962	0.000563198302017962	0.00523309663343526	TXN/S100A12/LILRA5/CSF1R	4	0.141843971631206
BP	GO:0098581	detection of external biotic stimulus	2025-02-26	26/18870	0.000581353422666118	0.000581353422666118	0.00533591395643485	LY96/PGLYRP1	2	0.769230769230769
BP	GO:0071887	leukocyte apoptotic process	2025-03-26	121/18870	0.000600368079468274	0.000600368079468274	0.00539050319857366	CD74/ANXA1/ST6GAL1	3	0.247933884297521
BP	GO:0010721	negative regulation of cell development	2025-04-26	287/18870	0.000601625391952697	0.000601625391952697	0.00539050319857366	CD74/PGLYRP1/ANXA1/DYNLT1	4	0.139372822299652
BP	GO:0002286	T cell activation involved in immune response	2025-03-26	123/18870	0.000629740599304741	0.000629740599304741	0.00557603131272928	CD74/CLEC4D/ANXA1	3	0.24390243902439
BP	GO:0002698	negative regulation of immune effector process	2025-03-26	125/18870	0.000660017710076934	0.000660017710076934	0.00577616478219104	ARG1/PGLYRP1/ANXA1	3	0.24
BP	GO:0007249	canonical NF-kappaB signal transduction	2025-04-26	300/18870	0.000710240830520852	0.000710240830520852	0.00614424916905517	PARP1/CD74/CLEC4D/S100A12	4	0.133333333333333
BP	GO:0002366	leukocyte activation involved in immune response	2025-04-26	301/18870	0.000719134200640599	0.000719134200640599	0.00615048987389986	CD74/PGLYRP1/CLEC4D/ANXA1	4	0.132890365448505
BP	GO:0002263	cell activation involved in immune response	2025-04-26	305/18870	0.000755500535737939	0.000755500535737939	0.00638891641694413	CD74/PGLYRP1/CLEC4D/ANXA1	4	0.131147540983607
BP	GO:0046651	lymphocyte proliferation	2025-04-26	307/18870	0.000774164985578685	0.000774164985578685	0.00641380775915074	AIF1/ARG1/CD74/ANXA1	4	0.130293159609121
BP	GO:0061098	positive regulation of protein tyrosine kinase activity	2025-02-26	30/18870	0.000775487665424589	0.000775487665424589	0.00641380775915074	LILRA5/CSF1R	2	0.666666666666667
BP	GO:0050868	negative regulation of T cell activation	2025-03-26	133/18870	0.000790397542085623	0.000790397542085623	0.0064660668488698	ARG1/CD74/ANXA1	3	0.225563909774436
BP	GO:0007162	negative regulation of cell adhesion	2025-04-26	312/18870	0.00082225541504785	0.00082225541504785	0.00665435904651061	SH2B3/ARG1/CD74/ANXA1	4	0.128205128205128
BP	GO:0001516	prostaglandin biosynthetic process	2025-02-26	32/18870	0.000882738046329552	0.000882738046329552	0.00699343715374659	CD74/ANXA1	2	0.625
BP	GO:0046457	prostanoid biosynthetic process	2025-02-26	32/18870	0.000882738046329552	0.000882738046329552	0.00699343715374659	CD74/ANXA1	2	0.625
BP	GO:0033032	regulation of myeloid cell apoptotic process	2025-02-26	33/18870	0.000938893633375551	0.000938893633375551	0.00736084372657367	ANXA1/ST6GAL1	2	0.606060606060606
BP	GO:0034341	response to type II interferon	2025-03-26	143/18870	0.000975057872538938	0.000975057872538938	0.00756556026983549	AIF1/ARG1/CD74	3	0.20979020979021
BP	GO:0050671	positive regulation of lymphocyte proliferation	2025-03-26	145/18870	0.0010149886144429	0.0010149886144429	0.00779502534185475	AIF1/CD74/ANXA1	3	0.206896551724138
BP	GO:0030224	monocyte differentiation	2025-02-26	35/18870	0.00105624366581385	0.00105624366581385	0.00802992260560237	CD74/CSF1R	2	0.571428571428571
BP	GO:1903038	negative regulation of leukocyte cell-cell adhesion	2025-03-26	152/18870	0.00116287704134133	0.00116287704134133	0.00875217983746366	ARG1/CD74/ANXA1	3	0.197368421052632
BP	GO:0034614	cellular response to reactive oxygen species	2025-03-26	154/18870	0.00120749582510138	0.00120749582510138	0.0089980147467169	TXN/MMP9/ANXA1	3	0.194805194805195
BP	GO:0009595	detection of biotic stimulus	2025-02-26	40/18870	0.001378808304605	0.001378808304605	0.0100750938967049	LY96/PGLYRP1	2	0.5
BP	GO:0033028	myeloid cell apoptotic process	2025-02-26	40/18870	0.001378808304605	0.001378808304605	0.0100750938967049	ANXA1/ST6GAL1	2	0.5
BP	GO:0043388	positive regulation of DNA binding	2025-02-26	41/18870	0.00144829036728777	0.00144829036728777	0.0103812291991053	TXN/MMP9	2	0.48780487804878
BP	GO:0045923	positive regulation of fatty acid metabolic process	2025-02-26	41/18870	0.00144829036728777	0.00144829036728777	0.0103812291991053	CD74/ANXA1	2	0.48780487804878
BP	GO:0050731	positive regulation of peptidyl-tyrosine phosphorylation	2025-03-26	168/18870	0.0015503151568463	0.0015503151568463	0.0110076994751252	CD74/LILRA5/CSF1R	3	0.178571428571429
BP	GO:0010631	epithelial cell migration	2025-04-26	372/18870	0.00157605467146181	0.00157605467146181	0.0110858739802774	S100A12/S100P/MMP9/ANXA1	4	0.10752688172043
BP	GO:0090132	epithelium migration	2025-04-26	375/18870	0.00162316884324025	0.00162316884324025	0.0113115567535748	S100A12/S100P/MMP9/ANXA1	4	0.106666666666667
BP	GO:0002696	positive regulation of leukocyte activation	2025-04-26	380/18870	0.00170386902079769	0.00170386902079769	0.0116580511949316	AIF1/CD74/CLEC4D/ANXA1	4	0.105263157894737
BP	GO:0090130	tissue migration	2025-04-26	380/18870	0.00170386902079769	0.00170386902079769	0.0116580511949316	S100A12/S100P/MMP9/ANXA1	4	0.105263157894737
BP	GO:0050863	regulation of T cell activation	2025-04-26	381/18870	0.00172033914250243	0.00172033914250243	0.0116646987851042	AIF1/ARG1/CD74/ANXA1	4	0.10498687664042
BP	GO:1903037	regulation of leukocyte cell-cell adhesion	2025-04-26	382/18870	0.00173692022617775	0.00173692022617775	0.0116719733244088	AIF1/ARG1/CD74/ANXA1	4	0.104712041884817
BP	GO:0002697	regulation of immune effector process	2025-04-26	389/18870	0.00185612830244586	0.00185612830244586	0.0123626617256525	ARG1/CD74/PGLYRP1/ANXA1	4	0.102827763496144
BP	GO:0042129	regulation of T cell proliferation	2025-03-26	182/18870	0.00194879702066626	0.00194879702066626	0.0128660191115085	AIF1/ARG1/ANXA1	3	0.164835164835165
BP	GO:2001233	regulation of apoptotic signaling pathway	2025-04-26	398/18870	0.00201763407012184	0.00201763407012184	0.0132046531820331	PARP1/MAGED1/CD74/MMP9	4	0.100502512562814
BP	GO:0007565	female pregnancy	2025-03-26	186/18870	0.00207330657131873	0.00207330657131873	0.0132240338848608	PARP1/MMP9/CBS	3	0.161290322580645
BP	GO:0032640	tumor necrosis factor production	2025-03-26	186/18870	0.00207330657131873	0.00207330657131873	0.0132240338848608	ORM1/LY96/LILRA5	3	0.161290322580645
BP	GO:0032680	regulation of tumor necrosis factor production	2025-03-26	186/18870	0.00207330657131873	0.00207330657131873	0.0132240338848608	ORM1/LY96/LILRA5	3	0.161290322580645
BP	GO:0006693	prostaglandin metabolic process	2025-02-26	50/18870	0.00214719516314042	0.00214719516314042	0.0135703755576996	CD74/ANXA1	2	0.4
BP	GO:2001242	regulation of intrinsic apoptotic signaling pathway	2025-03-26	190/18870	0.00220267953363278	0.00220267953363278	0.0135703755576996	PARP1/CD74/MMP9	3	0.157894736842105
BP	GO:0006692	prostanoid metabolic process	2025-02-26	51/18870	0.002232946759522	0.002232946759522	0.0135703755576996	CD74/ANXA1	2	0.392156862745098
BP	GO:0045581	negative regulation of T cell differentiation	2025-02-26	51/18870	0.002232946759522	0.002232946759522	0.0135703755576996	CD74/ANXA1	2	0.392156862745098
BP	GO:0071706	tumor necrosis factor superfamily cytokine production	2025-03-26	191/18870	0.00223579054642939	0.00223579054642939	0.0135703755576996	ORM1/LY96/LILRA5	3	0.157068062827225
BP	GO:1903555	regulation of tumor necrosis factor superfamily cytokine production	2025-03-26	191/18870	0.00223579054642939	0.00223579054642939	0.0135703755576996	ORM1/LY96/LILRA5	3	0.157068062827225
BP	GO:0006636	unsaturated fatty acid biosynthetic process	2025-02-26	52/18870	0.00232030184103917	0.00232030184103917	0.0138597812559984	CD74/ANXA1	2	0.384615384615385
BP	GO:1900087	positive regulation of G1/S transition of mitotic cell cycle	2025-02-26	52/18870	0.00232030184103917	0.00232030184103917	0.0138597812559984	AIF1/ANXA1	2	0.384615384615385
BP	GO:0071622	regulation of granulocyte chemotaxis	2025-02-26	53/18870	0.00240925617231748	0.00240925617231748	0.0141662677895313	CD74/CSF1R	2	0.377358490566038
BP	GO:1904645	response to amyloid-beta	2025-02-26	53/18870	0.00240925617231748	0.00240925617231748	0.0141662677895313	PARP1/MMP9	2	0.377358490566038
BP	GO:0007159	leukocyte cell-cell adhesion	2025-04-26	419/18870	0.00243206548711166	0.00243206548711166	0.0141895293617694	AIF1/ARG1/CD74/ANXA1	4	0.0954653937947494
BP	GO:0042304	regulation of fatty acid biosynthetic process	2025-02-26	55/18870	0.00259194568191802	0.00259194568191802	0.0150060013163675	CD74/ANXA1	2	0.363636363636364
BP	GO:0009314	response to radiation	2025-04-26	428/18870	0.00262647895470865	0.00262647895470865	0.0150844916459516	TXN/PARP1/MMP9/ANXA1	4	0.0934579439252336
BP	GO:0030098	lymphocyte differentiation	2025-04-26	429/18870	0.00264872292514938	0.00264872292514938	0.0150844916459516	CD74/PGLYRP1/CLEC4D/ANXA1	4	0.0932400932400932
BP	GO:0031529	ruffle organization	2025-02-26	56/18870	0.00268567242871277	0.00268567242871277	0.0150844916459516	AIF1/CSF1R	2	0.357142857142857
BP	GO:0061097	regulation of protein tyrosine kinase activity	2025-02-26	56/18870	0.00268567242871277	0.00268567242871277	0.0150844916459516	LILRA5/CSF1R	2	0.357142857142857
BP	GO:0016032	viral process	2025-04-26	432/18870	0.00271623593484025	0.00271623593484025	0.0151205234422701	CD74/DYNLT1/ST6GAL1/CSF1R	4	0.0925925925925926
BP	GO:0000302	response to reactive oxygen species	2025-03-26	205/18870	0.00273226801222558	0.00273226801222558	0.0151205234422701	TXN/MMP9/ANXA1	3	0.146341463414634
BP	GO:0044703	multi-organism reproductive process	2025-03-26	206/18870	0.00277012200908999	0.00277012200908999	0.0152181116903522	PARP1/MMP9/CBS	3	0.145631067961165
BP	GO:0051701	biological process involved in interaction with host	2025-03-26	211/18870	0.00296427104326838	0.00296427104326838	0.0160005721927192	CD74/PGLYRP1/DYNLT1	3	0.14218009478673
BP	GO:0060135	maternal process involved in female pregnancy	2025-02-26	59/18870	0.00297633021207224	0.00297633021207224	0.0160005721927192	PARP1/CBS	2	0.338983050847458
BP	GO:2000107	negative regulation of leukocyte apoptotic process	2025-02-26	59/18870	0.00297633021207224	0.00297633021207224	0.0160005721927192	CD74/ST6GAL1	2	0.338983050847458
BP	GO:0045619	regulation of lymphocyte differentiation	2025-03-26	212/18870	0.00300408321938923	0.00300408321938923	0.0160352333099164	CD74/PGLYRP1/ANXA1	3	0.141509433962264
BP	GO:0042098	T cell proliferation	2025-03-26	213/18870	0.00304422501461725	0.00304422501461725	0.0161350695733976	AIF1/ARG1/ANXA1	3	0.140845070422535
BP	GO:0044706	multi-multicellular organism process	2025-03-26	216/18870	0.00316663725701833	0.00316663725701833	0.0166099421123019	PARP1/MMP9/CBS	3	0.138888888888889
BP	GO:0046456	icosanoid biosynthetic process	2025-02-26	61/18870	0.00317795815519287	0.00317795815519287	0.0166099421123019	CD74/ANXA1	2	0.327868852459016
BP	GO:0006869	lipid transport	2025-04-26	453/18870	0.00322244569318174	0.00322244569318174	0.0167263061388381	RBP7/RETN/ANXA1/DBI	4	0.0883002207505519
BP	GO:1903828	negative regulation of protein localization	2025-03-26	218/18870	0.0032499101865957	0.0032499101865957	0.0167533221587305	TXN/MAGED1/PPP2R5A	3	0.137614678899083
BP	GO:0032731	positive regulation of interleukin-1 beta production	2025-02-26	62/18870	0.00328111643434721	0.00328111643434721	0.0167991281815844	ORM1/LILRA5	2	0.32258064516129
BP	GO:0001906	cell killing	2025-03-26	223/18870	0.00346397121187326	0.00346397121187326	0.0176155008285162	ARG1/PGLYRP1/S100A12	3	0.134529147982063
BP	GO:0043903	regulation of biological process involved in symbiotic interaction	2025-02-26	65/18870	0.00359991863672308	0.00359991863672308	0.0180627496509263	ARG1/CD74	2	0.307692307692308
BP	GO:1902808	positive regulation of cell cycle G1/S phase transition	2025-02-26	65/18870	0.00359991863672308	0.00359991863672308	0.0180627496509263	AIF1/ANXA1	2	0.307692307692308
BP	GO:0051051	negative regulation of transport	2025-04-26	469/18870	0.00364913115468103	0.00364913115468103	0.0181884194883021	TXN/CD74/MMP9/ANXA1	4	0.0852878464818763
BP	GO:0043410	positive regulation of MAPK cascade	2025-04-26	474/18870	0.00379002140368612	0.00379002140368612	0.0186895185898379	CD74/S100A12/LILRA5/CSF1R	4	0.0843881856540084
BP	GO:0070301	cellular response to hydrogen peroxide	2025-02-26	67/18870	0.00382018484228961	0.00382018484228961	0.0186895185898379	TXN/ANXA1	2	0.298507462686567
BP	GO:0050730	regulation of peptidyl-tyrosine phosphorylation	2025-03-26	231/18870	0.00382416303453606	0.00382416303453606	0.0186895185898379	CD74/LILRA5/CSF1R	3	0.12987012987013
BP	GO:0031349	positive regulation of defense response	2025-04-26	480/18870	0.00396394729691257	0.00396394729691257	0.0192476897608997	LY96/ARG1/S100A12/LILRA5	4	0.0833333333333333
BP	GO:0050922	negative regulation of chemotaxis	2025-02-26	70/18870	0.00416209880268384	0.00416209880268384	0.0200803012410185	AIF1/ST6GAL1	2	0.285714285714286
BP	GO:0001667	ameboidal-type cell migration	2025-04-26	497/18870	0.00448618957342814	0.00448618957342814	0.0215060378478117	S100A12/S100P/MMP9/ANXA1	4	0.0804828973843058
BP	GO:0032732	positive regulation of interleukin-1 production	2025-02-26	73/18870	0.00451773190679993	0.00451773190679993	0.0215201753055426	ORM1/LILRA5	2	0.273972602739726
BP	GO:0050795	regulation of behavior	2025-02-26	74/18870	0.00463930591277305	0.00463930591277305	0.0219375334502598	PARP1/RETN	2	0.27027027027027
BP	GO:0051896	regulation of phosphatidylinositol 3-kinase/protein kinase B signal transduction	2025-03-26	248/18870	0.00466364347474055	0.00466364347474055	0.0219375334502598	TXN/SH2B3/CSF1R	3	0.120967741935484
BP	GO:0035924	cellular response to vascular endothelial growth factor stimulus	2025-02-26	75/18870	0.00476238795570949	0.00476238795570949	0.0222628792960594	ANXA1/VEGFB	2	0.266666666666667
BP	GO:0050870	positive regulation of T cell activation	2025-03-26	251/18870	0.00482246595104756	0.00482246595104756	0.0224045689083756	AIF1/CD74/ANXA1	3	0.119521912350598
BP	GO:0006959	humoral immune response	2025-03-26	258/18870	0.00520574676511677	0.00520574676511677	0.0240368675302453	PGLYRP1/S100A12/ST6GAL1	3	0.116279069767442
BP	GO:0150076	neuroinflammatory response	2025-02-26	82/18870	0.00566584738780889	0.00566584738780889	0.0260018028387892	AIF1/MMP9	2	0.24390243902439
BP	GO:0061844	antimicrobial humoral immune response mediated by antimicrobial peptide	2025-02-26	83/18870	0.00580084827995433	0.00580084827995433	0.0264600096980373	PGLYRP1/S100A12	2	0.240963855421687
BP	GO:0002699	positive regulation of immune effector process	2025-03-26	270/18870	0.00590473931383302	0.00590473931383302	0.0267581751447637	ARG1/CD74/ANXA1	3	0.111111111111111
BP	GO:0002292	T cell differentiation involved in immune response	2025-02-26	84/18870	0.00593732096044303	0.00593732096044303	0.0267581751447637	CLEC4D/ANXA1	2	0.238095238095238
BP	GO:0051101	regulation of DNA binding	2025-02-26	85/18870	0.00607526143920998	0.00607526143920998	0.0272168667232778	TXN/MMP9	2	0.235294117647059
BP	GO:1903039	positive regulation of leukocyte cell-cell adhesion	2025-03-26	275/18870	0.00621185145729498	0.00621185145729498	0.0275138451985511	AIF1/CD74/ANXA1	3	0.109090909090909
BP	GO:0032370	positive regulation of lipid transport	2025-02-26	86/18870	0.00621466573365875	0.00621466573365875	0.0275138451985511	RETN/DBI	2	0.232558139534884
BP	GO:0018108	peptidyl-tyrosine phosphorylation	2025-03-26	276/18870	0.00627440546057518	0.00627440546057518	0.0276158812207526	CD74/LILRA5/CSF1R	3	0.108695652173913
BP	GO:0018212	peptidyl-tyrosine modification	2025-03-26	278/18870	0.00640065005795222	0.00640065005795222	0.0280077404616636	CD74/LILRA5/CSF1R	3	0.107913669064748
BP	GO:0034644	cellular response to UV	2025-02-26	90/18870	0.00678684167708307	0.00678684167708307	0.0291957429505507	PARP1/MMP9	2	0.222222222222222
BP	GO:0046889	positive regulation of lipid biosynthetic process	2025-02-26	90/18870	0.00678684167708307	0.00678684167708307	0.0291957429505507	CD74/ANXA1	2	0.222222222222222
BP	GO:0043542	endothelial cell migration	2025-03-26	284/18870	0.00678852065108958	0.00678852065108958	0.0291957429505507	S100A12/S100P/ANXA1	3	0.105633802816901
BP	GO:0045824	negative regulation of innate immune response	2025-02-26	91/18870	0.00693350557156995	0.00693350557156995	0.0296498593521083	PARP1/ARG1	2	0.21978021978022
BP	GO:0043491	phosphatidylinositol 3-kinase/protein kinase B signal transduction	2025-03-26	290/18870	0.00719019663646906	0.00719019663646906	0.0305738364262586	TXN/SH2B3/CSF1R	3	0.103448275862069
BP	GO:1901606	alpha-amino acid catabolic process	2025-02-26	93/18870	0.00723114965875151	0.00723114965875151	0.0305752336251173	ARG1/CBS	2	0.21505376344086
BP	GO:0048511	rhythmic process	2025-03-26	296/18870	0.00760580234060981	0.00760580234060981	0.031979704049021	PARP1/MAGED1/RETN	3	0.101351351351351
BP	GO:0048661	positive regulation of smooth muscle cell proliferation	2025-02-26	98/18870	0.00800025536838699	0.00800025536838699	0.0332665460214987	AIF1/MMP9	2	0.204081632653061
BP	GO:1901992	positive regulation of mitotic cell cycle phase transition	2025-02-26	98/18870	0.00800025536838699	0.00800025536838699	0.0332665460214987	AIF1/ANXA1	2	0.204081632653061
BP	GO:0019217	regulation of fatty acid metabolic process	2025-02-26	100/18870	0.00831781392308886	0.00831781392308886	0.0343969748699164	CD74/ANXA1	2	0.2
BP	GO:0030217	T cell differentiation	2025-03-26	307/18870	0.00840431606573886	0.00840431606573886	0.0345647741559004	CD74/CLEC4D/ANXA1	3	0.0977198697068404
BP	GO:0042542	response to hydrogen peroxide	2025-02-26	101/18870	0.0084787025839167	0.0084787025839167	0.0346811919193389	TXN/ANXA1	2	0.198019801980198
BP	GO:0034504	protein localization to nucleus	2025-03-26	310/18870	0.0086303788845631	0.0086303788845631	0.0351107874962311	TXN/PARP1/MAGED1	3	0.0967741935483871
BP	GO:0032677	regulation of interleukin-8 production	2025-02-26	103/18870	0.00880467934906642	0.00880467934906642	0.0356273103258771	CD74/ANXA1	2	0.194174757281553
BP	GO:0032637	interleukin-8 production	2025-02-26	104/18870	0.00896975974580943	0.00896975974580943	0.0361012002153321	CD74/ANXA1	2	0.192307692307692
BP	GO:0048872	homeostasis of number of cells	2025-03-26	316/18870	0.00909324735902436	0.00909324735902436	0.0363820898359315	SH2B3/CD74/ANXA1	3	0.0949367088607595
BP	GO:0042102	positive regulation of T cell proliferation	2025-02-26	105/18870	0.00913622969236573	0.00913622969236573	0.0363820898359315	AIF1/ANXA1	2	0.19047619047619
BP	GO:0097193	intrinsic apoptotic signaling pathway	2025-03-26	319/18870	0.00933007849801967	0.00933007849801967	0.0369584826929865	PARP1/CD74/MMP9	3	0.0940438871473354
BP	GO:0030593	neutrophil chemotaxis	2025-02-26	107/18870	0.00947332289943902	0.00947332289943902	0.0370075310918964	CD74/S100A12	2	0.186915887850467
BP	GO:0031348	negative regulation of defense response	2025-03-26	321/18870	0.00948997318279609	0.00948997318279609	0.0370075310918964	PARP1/ARG1/PGLYRP1	3	0.0934579439252336
BP	GO:1902105	regulation of leukocyte differentiation	2025-03-26	321/18870	0.00948997318279609	0.00948997318279609	0.0370075310918964	CD74/PGLYRP1/ANXA1	3	0.0934579439252336
BP	GO:0022409	positive regulation of cell-cell adhesion	2025-03-26	322/18870	0.00957052404424969	0.00957052404424969	0.0371292712514299	AIF1/CD74/ANXA1	3	0.093167701863354
BP	GO:0014812	muscle cell migration	2025-02-26	110/18870	0.00998928867631401	0.00998928867631401	0.0383036028740505	AIF1/ANXA1	2	0.181818181818182
BP	GO:0042116	macrophage activation	2025-02-26	110/18870	0.00998928867631401	0.00998928867631401	0.0383036028740505	AIF1/CD74	2	0.181818181818182
BP	GO:0032611	interleukin-1 beta production	2025-02-26	111/18870	0.0101640156250214	0.0101640156250214	0.0383036028740505	ORM1/LILRA5	2	0.18018018018018
BP	GO:0032651	regulation of interleukin-1 beta production	2025-02-26	111/18870	0.0101640156250214	0.0101640156250214	0.0383036028740505	ORM1/LILRA5	2	0.18018018018018
BP	GO:1905954	positive regulation of lipid localization	2025-02-26	111/18870	0.0101640156250214	0.0101640156250214	0.0383036028740505	RETN/DBI	2	0.18018018018018
BP	GO:0042742	defense response to bacterium	2025-03-26	330/18870	0.0102294726836363	0.0102294726836363	0.0383036028740505	PGLYRP1/CLEC4D/S100A12	3	0.0909090909090909
BP	GO:0051251	positive regulation of lymphocyte activation	2025-03-26	330/18870	0.0102294726836363	0.0102294726836363	0.0383036028740505	AIF1/CD74/ANXA1	3	0.0909090909090909
BP	GO:0009063	amino acid catabolic process	2025-02-26	113/18870	0.0105175542913001	0.0105175542913001	0.0391838730207849	ARG1/CBS	2	0.176991150442478
BP	GO:0046394	carboxylic acid biosynthetic process	2025-03-26	334/18870	0.01056868519169	0.01056868519169	0.0391838730207849	CD74/ANXA1/CBS	3	0.0898203592814371
BP	GO:0042752	regulation of circadian rhythm	2025-02-26	114/18870	0.0106963584453322	0.0106963584453322	0.0392703275399875	PARP1/MAGED1	2	0.175438596491228
BP	GO:2001243	negative regulation of intrinsic apoptotic signaling pathway	2025-02-26	114/18870	0.0106963584453322	0.0106963584453322	0.0392703275399875	CD74/MMP9	2	0.175438596491228
BP	GO:0016053	organic acid biosynthetic process	2025-03-26	337/18870	0.0108273763134481	0.0108273763134481	0.0393558076571724	CD74/ANXA1/CBS	3	0.0890207715133531
BP	GO:0062012	regulation of small molecule metabolic process	2025-03-26	337/18870	0.0108273763134481	0.0108273763134481	0.0393558076571724	PARP1/CD74/ANXA1	3	0.0890207715133531
BP	GO:0033559	unsaturated fatty acid metabolic process	2025-02-26	115/18870	0.010876514116164	0.010876514116164	0.0393558076571724	CD74/ANXA1	2	0.173913043478261
BP	GO:0015908	fatty acid transport	2025-02-26	116/18870	0.0110580175398546	0.0110580175398546	0.0396314914335642	RBP7/ANXA1	2	0.172413793103448
BP	GO:0045582	positive regulation of T cell differentiation	2025-02-26	116/18870	0.0110580175398546	0.0110580175398546	0.0396314914335642	CD74/ANXA1	2	0.172413793103448
BP	GO:0019216	regulation of lipid metabolic process	2025-03-26	342/18870	0.0112667148590668	0.0112667148590668	0.0401880824356835	CD74/ANXA1/PPP2R5A	3	0.087719298245614
BP	GO:1901989	positive regulation of cell cycle phase transition	2025-02-26	119/18870	0.0116105767952723	0.0116105767952723	0.0412192771033748	AIF1/ANXA1	2	0.168067226890756
BP	GO:0002718	regulation of cytokine production involved in immune response	2025-02-26	120/18870	0.0117974337330456	0.0117974337330456	0.0414912204580797	ARG1/CD74	2	0.166666666666667
BP	GO:0071346	cellular response to type II interferon	2025-02-26	120/18870	0.0117974337330456	0.0117974337330456	0.0414912204580797	AIF1/ARG1	2	0.166666666666667
BP	GO:0051702	biological process involved in interaction with symbiont	2025-02-26	121/18870	0.0119856197104166	0.0119856197104166	0.0419570041270399	ARG1/CSF1R	2	0.165289256198347
BP	GO:0002367	cytokine production involved in immune response	2025-02-26	122/18870	0.0121751310059431	0.0121751310059431	0.0424230929300649	ARG1/CD74	2	0.163934426229508
BP	GO:0071482	cellular response to light stimulus	2025-02-26	123/18870	0.0123659639052263	0.0123659639052263	0.0428894697658833	PARP1/MMP9	2	0.16260162601626
BP	GO:0006690	icosanoid metabolic process	2025-02-26	125/18870	0.0127515796926213	0.0127515796926213	0.0432513526457441	CD74/ANXA1	2	0.16
BP	GO:0071675	regulation of mononuclear cell migration	2025-02-26	125/18870	0.0127515796926213	0.0127515796926213	0.0432513526457441	AIF1/CSF1R	2	0.16
BP	GO:0051099	positive regulation of binding	2025-02-26	127/18870	0.013142437497865	0.013142437497865	0.0432513526457441	TXN/MMP9	2	0.15748031496063
BP	GO:0045931	positive regulation of mitotic cell cycle	2025-02-26	128/18870	0.0133398229457063	0.0133398229457063	0.0432513526457441	AIF1/ANXA1	2	0.15625
BP	GO:1990266	neutrophil migration	2025-02-26	129/18870	0.0135385078582085	0.0135385078582085	0.0432513526457441	CD74/S100A12	2	0.155038759689922
BP	GO:0006591	ornithine metabolic process	2025-01-26	10/18870	0.0136966128926703	0.0136966128926703	0.0432513526457441	ARG1	1	1
BP	GO:0031666	positive regulation of lipopolysaccharide-mediated signaling pathway	2025-01-26	10/18870	0.0136966128926703	0.0136966128926703	0.0432513526457441	LY96	1	1
BP	GO:0032429	regulation of phospholipase A2 activity	2025-01-26	10/18870	0.0136966128926703	0.0136966128926703	0.0432513526457441	ANXA1	1	1
BP	GO:0032815	negative regulation of natural killer cell activation	2025-01-26	10/18870	0.0136966128926703	0.0136966128926703	0.0432513526457441	PGLYRP1	1	1
BP	GO:0033034	positive regulation of myeloid cell apoptotic process	2025-01-26	10/18870	0.0136966128926703	0.0136966128926703	0.0432513526457441	ANXA1	1	1
BP	GO:0045657	positive regulation of monocyte differentiation	2025-01-26	10/18870	0.0136966128926703	0.0136966128926703	0.0432513526457441	CD74	1	1
BP	GO:0070099	regulation of chemokine-mediated signaling pathway	2025-01-26	10/18870	0.0136966128926703	0.0136966128926703	0.0432513526457441	SH2B3	1	1
BP	GO:0090331	negative regulation of platelet aggregation	2025-01-26	10/18870	0.0136966128926703	0.0136966128926703	0.0432513526457441	SH2B3	1	1
BP	GO:1900543	negative regulation of purine nucleotide metabolic process	2025-01-26	10/18870	0.0136966128926703	0.0136966128926703	0.0432513526457441	PARP1	1	1
BP	GO:1904760	regulation of myofibroblast differentiation	2025-01-26	10/18870	0.0136966128926703	0.0136966128926703	0.0432513526457441	PARP1	1	1
BP	GO:1905918	regulation of CoA-transferase activity	2025-01-26	10/18870	0.0136966128926703	0.0136966128926703	0.0432513526457441	DBI	1	1
BP	GO:2000659	regulation of interleukin-1-mediated signaling pathway	2025-01-26	10/18870	0.0136966128926703	0.0136966128926703	0.0432513526457441	IL1R2	1	1
BP	GO:0045621	positive regulation of lymphocyte differentiation	2025-02-26	130/18870	0.0137384885699678	0.0137384885699678	0.0432513526457441	CD74/ANXA1	2	0.153846153846154
BP	GO:0019730	antimicrobial humoral response	2025-02-26	133/18870	0.0143461689510052	0.0143461689510052	0.0432513526457441	PGLYRP1/S100A12	2	0.150375939849624
BP	GO:0061041	regulation of wound healing	2025-02-26	133/18870	0.0143461689510052	0.0143461689510052	0.0432513526457441	SH2B3/ANXA1	2	0.150375939849624
BP	GO:0002460	adaptive immune response based on somatic recombination of immune receptors built from immunoglobulin superfamily domains	2025-03-26	380/18870	0.0149444146869059	0.0149444146869059	0.0432513526457441	ARG1/CD74/ANXA1	3	0.0789473684210526
BP	GO:0000050	urea cycle	2025-01-26	11/18870	0.0150563100329031	0.0150563100329031	0.0432513526457441	ARG1	1	0.909090909090909
BP	GO:0000098	sulfur amino acid catabolic process	2025-01-26	11/18870	0.0150563100329031	0.0150563100329031	0.0432513526457441	CBS	1	0.909090909090909
BP	GO:0002551	mast cell chemotaxis	2025-01-26	11/18870	0.0150563100329031	0.0150563100329031	0.0432513526457441	VEGFB	1	0.909090909090909
BP	GO:0002604	regulation of dendritic cell antigen processing and presentation	2025-01-26	11/18870	0.0150563100329031	0.0150563100329031	0.0432513526457441	CD74	1	0.909090909090909
BP	GO:0002725	negative regulation of T cell cytokine production	2025-01-26	11/18870	0.0150563100329031	0.0150563100329031	0.0432513526457441	ARG1	1	0.909090909090909
BP	GO:0006527	arginine catabolic process	2025-01-26	11/18870	0.0150563100329031	0.0150563100329031	0.0432513526457441	ARG1	1	0.909090909090909
BP	GO:0031340	positive regulation of vesicle fusion	2025-01-26	11/18870	0.0150563100329031	0.0150563100329031	0.0432513526457441	ANXA1	1	0.909090909090909
BP	GO:0032610	interleukin-1 alpha production	2025-01-26	11/18870	0.0150563100329031	0.0150563100329031	0.0432513526457441	IL1R2	1	0.909090909090909
BP	GO:0032650	regulation of interleukin-1 alpha production	2025-01-26	11/18870	0.0150563100329031	0.0150563100329031	0.0432513526457441	IL1R2	1	0.909090909090909
BP	GO:0033148	positive regulation of intracellular estrogen receptor signaling pathway	2025-01-26	11/18870	0.0150563100329031	0.0150563100329031	0.0432513526457441	PARP1	1	0.909090909090909
BP	GO:0045625	regulation of T-helper 1 cell differentiation	2025-01-26	11/18870	0.0150563100329031	0.0150563100329031	0.0432513526457441	ANXA1	1	0.909090909090909
BP	GO:0045980	negative regulation of nucleotide metabolic process	2025-01-26	11/18870	0.0150563100329031	0.0150563100329031	0.0432513526457441	PARP1	1	0.909090909090909
BP	GO:0051593	response to folic acid	2025-01-26	11/18870	0.0150563100329031	0.0150563100329031	0.0432513526457441	CBS	1	0.909090909090909
BP	GO:0051709	regulation of killing of cells of another organism	2025-01-26	11/18870	0.0150563100329031	0.0150563100329031	0.0432513526457441	ARG1	1	0.909090909090909
BP	GO:0062100	positive regulation of programmed necrotic cell death	2025-01-26	11/18870	0.0150563100329031	0.0150563100329031	0.0432513526457441	PARP1	1	0.909090909090909
BP	GO:0070213	protein auto-ADP-ribosylation	2025-01-26	11/18870	0.0150563100329031	0.0150563100329031	0.0432513526457441	PARP1	1	0.909090909090909
BP	GO:0071492	cellular response to UV-A	2025-01-26	11/18870	0.0150563100329031	0.0150563100329031	0.0432513526457441	MMP9	1	0.909090909090909
BP	GO:0075733	intracellular transport of virus	2025-01-26	11/18870	0.0150563100329031	0.0150563100329031	0.0432513526457441	DYNLT1	1	0.909090909090909
BP	GO:1903059	regulation of protein lipidation	2025-01-26	11/18870	0.0150563100329031	0.0150563100329031	0.0432513526457441	DBI	1	0.909090909090909
BP	GO:1904181	positive regulation of membrane depolarization	2025-01-26	11/18870	0.0150563100329031	0.0150563100329031	0.0432513526457441	PARP1	1	0.909090909090909
BP	GO:2000109	regulation of macrophage apoptotic process	2025-01-26	11/18870	0.0150563100329031	0.0150563100329031	0.0432513526457441	ST6GAL1	1	0.909090909090909
BP	GO:2000169	regulation of peptidyl-cysteine S-nitrosylation	2025-01-26	11/18870	0.0150563100329031	0.0150563100329031	0.0432513526457441	TXN	1	0.909090909090909
BP	GO:2000343	positive regulation of chemokine (C-X-C motif) ligand 2 production	2025-01-26	11/18870	0.0150563100329031	0.0150563100329031	0.0432513526457441	CD74	1	0.909090909090909
BP	GO:2000833	positive regulation of steroid hormone secretion	2025-01-26	11/18870	0.0150563100329031	0.0150563100329031	0.0432513526457441	RETN	1	0.909090909090909
BP	GO:0010212	response to ionizing radiation	2025-02-26	138/18870	0.0153845454788327	0.0153845454788327	0.044026215798941	PARP1/ANXA1	2	0.144927536231884
BP	GO:0008360	regulation of cell shape	2025-02-26	140/18870	0.0158087632163694	0.0158087632163694	0.0445473979189803	ANXA1/CSF1R	2	0.142857142857143
BP	GO:0070555	response to interleukin-1	2025-02-26	140/18870	0.0158087632163694	0.0158087632163694	0.0445473979189803	ANXA1/IL1R2	2	0.142857142857143
BP	GO:0000012	single strand break repair	2025-01-26	12/18870	0.0164142047218658	0.0164142047218658	0.0445473979189803	PARP1	1	0.833333333333333
BP	GO:0001553	luteinization	2025-01-26	12/18870	0.0164142047218658	0.0164142047218658	0.0445473979189803	RETN	1	0.833333333333333
BP	GO:0006054	N-acetylneuraminate metabolic process	2025-01-26	12/18870	0.0164142047218658	0.0164142047218658	0.0445473979189803	ST6GAL1	1	0.833333333333333
BP	GO:0006534	cysteine metabolic process	2025-01-26	12/18870	0.0164142047218658	0.0164142047218658	0.0445473979189803	CBS	1	0.833333333333333
BP	GO:0010749	regulation of nitric oxide mediated signal transduction	2025-01-26	12/18870	0.0164142047218658	0.0164142047218658	0.0445473979189803	CBS	1	0.833333333333333
BP	GO:0033145	positive regulation of intracellular steroid hormone receptor signaling pathway	2025-01-26	12/18870	0.0164142047218658	0.0164142047218658	0.0445473979189803	PARP1	1	0.833333333333333
BP	GO:0034111	negative regulation of homotypic cell-cell adhesion	2025-01-26	12/18870	0.0164142047218658	0.0164142047218658	0.0445473979189803	SH2B3	1	0.833333333333333
BP	GO:0045060	negative thymic T cell selection	2025-01-26	12/18870	0.0164142047218658	0.0164142047218658	0.0445473979189803	CD74	1	0.833333333333333
BP	GO:0045628	regulation of T-helper 2 cell differentiation	2025-01-26	12/18870	0.0164142047218658	0.0164142047218658	0.0445473979189803	ANXA1	1	0.833333333333333
BP	GO:0051549	positive regulation of keratinocyte migration	2025-01-26	12/18870	0.0164142047218658	0.0164142047218658	0.0445473979189803	MMP9	1	0.833333333333333
BP	GO:0070943	neutrophil-mediated killing of symbiont cell	2025-01-26	12/18870	0.0164142047218658	0.0164142047218658	0.0445473979189803	ARG1	1	0.833333333333333
BP	GO:2001267	regulation of cysteine-type endopeptidase activity involved in apoptotic signaling pathway	2025-01-26	12/18870	0.0164142047218658	0.0164142047218658	0.0445473979189803	MMP9	1	0.833333333333333
BP	GO:1900180	regulation of protein localization to nucleus	2025-02-26	143/18870	0.0164545004061576	0.0164545004061576	0.0445473979189803	PARP1/MAGED1	2	0.13986013986014
BP	GO:0010565	regulation of cellular ketone metabolic process	2025-02-26	144/18870	0.0166722413147849	0.0166722413147849	0.0449751086212836	CD74/ANXA1	2	0.138888888888889
BP	GO:0045834	positive regulation of lipid metabolic process	2025-02-26	145/18870	0.0168912238700345	0.0168912238700345	0.0450552620176	CD74/ANXA1	2	0.137931034482759
BP	GO:0006631	fatty acid metabolic process	2025-03-26	401/18870	0.017237462925821	0.017237462925821	0.0450552620176	CD74/ANXA1/DBI	3	0.0748129675810474
BP	GO:0062013	positive regulation of small molecule metabolic process	2025-02-26	147/18870	0.0173328997054068	0.0173328997054068	0.0450552620176	CD74/ANXA1	2	0.136054421768707
BP	GO:0006563	L-serine metabolic process	2025-01-26	13/18870	0.0177702992534824	0.0177702992534824	0.0450552620176	CBS	1	0.769230769230769
BP	GO:0019627	urea metabolic process	2025-01-26	13/18870	0.0177702992534824	0.0177702992534824	0.0450552620176	ARG1	1	0.769230769230769
BP	GO:0032490	detection of molecule of bacterial origin	2025-01-26	13/18870	0.0177702992534824	0.0177702992534824	0.0450552620176	LY96	1	0.769230769230769
BP	GO:0032823	regulation of natural killer cell differentiation	2025-01-26	13/18870	0.0177702992534824	0.0177702992534824	0.0450552620176	PGLYRP1	1	0.769230769230769
BP	GO:0035745	T-helper 2 cell cytokine production	2025-01-26	13/18870	0.0177702992534824	0.0177702992534824	0.0450552620176	ARG1	1	0.769230769230769
BP	GO:0036006	cellular response to macrophage colony-stimulating factor stimulus	2025-01-26	13/18870	0.0177702992534824	0.0177702992534824	0.0450552620176	CSF1R	1	0.769230769230769
BP	GO:0043383	negative T cell selection	2025-01-26	13/18870	0.0177702992534824	0.0177702992534824	0.0450552620176	CD74	1	0.769230769230769
BP	GO:0048521	negative regulation of behavior	2025-01-26	13/18870	0.0177702992534824	0.0177702992534824	0.0450552620176	RETN	1	0.769230769230769
BP	GO:0051451	myoblast migration	2025-01-26	13/18870	0.0177702992534824	0.0177702992534824	0.0450552620176	ANXA1	1	0.769230769230769
BP	GO:0051764	actin crosslink formation	2025-01-26	13/18870	0.0177702992534824	0.0177702992534824	0.0450552620176	AIF1	1	0.769230769230769
BP	GO:0061517	macrophage proliferation	2025-01-26	13/18870	0.0177702992534824	0.0177702992534824	0.0450552620176	CSF1R	1	0.769230769230769
BP	GO:0071941	nitrogen cycle metabolic process	2025-01-26	13/18870	0.0177702992534824	0.0177702992534824	0.0450552620176	ARG1	1	0.769230769230769
BP	GO:1905939	regulation of gonad development	2025-01-26	13/18870	0.0177702992534824	0.0177702992534824	0.0450552620176	RETN	1	0.769230769230769
BP	GO:2000551	regulation of T-helper 2 cell cytokine production	2025-01-26	13/18870	0.0177702992534824	0.0177702992534824	0.0450552620176	ARG1	1	0.769230769230769
BP	GO:0031960	response to corticosteroid	2025-02-26	149/18870	0.0177794995500222	0.0177794995500222	0.0450552620176	PARP1/ANXA1	2	0.134228187919463
BP	GO:0002832	negative regulation of response to biotic stimulus	2025-02-26	150/18870	0.0180046371421693	0.0180046371421693	0.045472679465387	PARP1/ARG1	2	0.133333333333333
BP	GO:0009411	response to UV	2025-02-26	152/18870	0.018458570057874	0.018458570057874	0.0455499203264476	PARP1/MMP9	2	0.131578947368421
BP	GO:0050729	positive regulation of inflammatory response	2025-02-26	152/18870	0.018458570057874	0.018458570057874	0.0455499203264476	S100A12/LILRA5	2	0.131578947368421
BP	GO:0032368	regulation of lipid transport	2025-02-26	153/18870	0.018687358358296	0.018687358358296	0.0455499203264476	RETN/DBI	2	0.130718954248366
BP	GO:1903706	regulation of hemopoiesis	2025-03-26	417/18870	0.0191107278593215	0.0191107278593215	0.0455499203264476	CD74/PGLYRP1/ANXA1	3	0.0719424460431655
BP	GO:0036151	phosphatidylcholine acyl-chain remodeling	2025-01-26	14/18870	0.0191245959188805	0.0191245959188805	0.0455499203264476	DBI	1	0.714285714285714
BP	GO:0045059	positive thymic T cell selection	2025-01-26	14/18870	0.0191245959188805	0.0191245959188805	0.0455499203264476	CD74	1	0.714285714285714
BP	GO:0046598	positive regulation of viral entry into host cell	2025-01-26	14/18870	0.0191245959188805	0.0191245959188805	0.0455499203264476	CD74	1	0.714285714285714
BP	GO:0050667	homocysteine metabolic process	2025-01-26	14/18870	0.0191245959188805	0.0191245959188805	0.0455499203264476	CBS	1	0.714285714285714
BP	GO:0050930	induction of positive chemotaxis	2025-01-26	14/18870	0.0191245959188805	0.0191245959188805	0.0455499203264476	VEGFB	1	0.714285714285714
BP	GO:0051547	regulation of keratinocyte migration	2025-01-26	14/18870	0.0191245959188805	0.0191245959188805	0.0455499203264476	MMP9	1	0.714285714285714
BP	GO:0060330	regulation of response to type II interferon	2025-01-26	14/18870	0.0191245959188805	0.0191245959188805	0.0455499203264476	ARG1	1	0.714285714285714
BP	GO:0060334	regulation of type II interferon-mediated signaling pathway	2025-01-26	14/18870	0.0191245959188805	0.0191245959188805	0.0455499203264476	ARG1	1	0.714285714285714
BP	GO:0070141	response to UV-A	2025-01-26	14/18870	0.0191245959188805	0.0191245959188805	0.0455499203264476	MMP9	1	0.714285714285714
BP	GO:0070942	neutrophil mediated cytotoxicity	2025-01-26	14/18870	0.0191245959188805	0.0191245959188805	0.0455499203264476	ARG1	1	0.714285714285714
BP	GO:0071888	macrophage apoptotic process	2025-01-26	14/18870	0.0191245959188805	0.0191245959188805	0.0455499203264476	ST6GAL1	1	0.714285714285714
BP	GO:0075294	positive regulation by symbiont of entry into host	2025-01-26	14/18870	0.0191245959188805	0.0191245959188805	0.0455499203264476	CD74	1	0.714285714285714
BP	GO:0097531	mast cell migration	2025-01-26	14/18870	0.0191245959188805	0.0191245959188805	0.0455499203264476	VEGFB	1	0.714285714285714
BP	GO:2001140	positive regulation of phospholipid transport	2025-01-26	14/18870	0.0191245959188805	0.0191245959188805	0.0455499203264476	DBI	1	0.714285714285714
BP	GO:0046718	viral entry into host cell	2025-02-26	156/18870	0.0193809686318247	0.0193809686318247	0.0460149180533112	CD74/DYNLT1	2	0.128205128205128
BP	GO:0040013	negative regulation of locomotion	2025-03-26	423/18870	0.0198414893155445	0.0198414893155445	0.0469601617365584	AIF1/CD74/ST6GAL1	3	0.0709219858156028
BP	GO:0045088	regulation of innate immune response	2025-03-26	425/18870	0.020088513421445	0.020088513421445	0.0469869202810338	PARP1/LY96/ARG1	3	0.0705882352941176
BP	GO:0002468	dendritic cell antigen processing and presentation	2025-01-26	15/18870	0.0204770970063918	0.0204770970063918	0.0469869202810338	CD74	1	0.666666666666667
BP	GO:0009071	serine family amino acid catabolic process	2025-01-26	15/18870	0.0204770970063918	0.0204770970063918	0.0469869202810338	CBS	1	0.666666666666667
BP	GO:0036446	myofibroblast differentiation	2025-01-26	15/18870	0.0204770970063918	0.0204770970063918	0.0469869202810338	PARP1	1	0.666666666666667
BP	GO:0043518	negative regulation of DNA damage response	signal transduction by p53 class mediator	45683	15/18870	0.0204770970063918	0.0204770970063918	0.0469869202810338	CD74	1	0.666666666666667
BP	GO:0045187	regulation of circadian sleep/wake cycle	sleep	45683	15/18870	0.0204770970063918	0.0204770970063918	0.0469869202810338	PARP1	1	0.666666666666667
BP	GO:0046007	negative regulation of activated T cell proliferation	2025-01-26	15/18870	0.0204770970063918	0.0204770970063918	0.0469869202810338	ARG1	1	0.666666666666667
BP	GO:0070365	hepatocyte differentiation	2025-01-26	15/18870	0.0204770970063918	0.0204770970063918	0.0469869202810338	ANXA1	1	0.666666666666667
BP	GO:1902166	negative regulation of intrinsic apoptotic signaling pathway in response to DNA damage by p53 class mediator	2025-01-26	15/18870	0.0204770970063918	0.0204770970063918	0.0469869202810338	CD74	1	0.666666666666667
BP	GO:2001138	regulation of phospholipid transport	2025-01-26	15/18870	0.0204770970063918	0.0204770970063918	0.0469869202810338	DBI	1	0.666666666666667
BP	GO:0043434	response to peptide hormone	2025-03-26	430/18870	0.0207136002101436	0.0207136002101436	0.0473851356591031	PARP1/RETN/ANXA1	3	0.0697674418604651
BP	GO:0044409	entry into host	2025-02-26	163/18870	0.0210412109134099	0.0210412109134099	0.047988726644619	CD74/DYNLT1	2	0.122699386503067
BP	GO:0002903	negative regulation of B cell apoptotic process	2025-01-26	16/18870	0.0218278048015564	0.0218278048015564	0.0487486504235916	CD74	1	0.625
BP	GO:0016045	detection of bacterium	2025-01-26	16/18870	0.0218278048015564	0.0218278048015564	0.0487486504235916	PGLYRP1	1	0.625
BP	GO:0017014	protein nitrosylation	2025-01-26	16/18870	0.0218278048015564	0.0218278048015564	0.0487486504235916	TXN	1	0.625
BP	GO:0018119	peptidyl-cysteine S-nitrosylation	2025-01-26	16/18870	0.0218278048015564	0.0218278048015564	0.0487486504235916	TXN	1	0.625
BP	GO:0050802	circadian sleep/wake cycle	sleep	45683	16/18870	0.0218278048015564	0.0218278048015564	0.0487486504235916	PARP1	1	0.625
BP	GO:1904177	regulation of adipose tissue development	2025-01-26	16/18870	0.0218278048015564	0.0218278048015564	0.0487486504235916	PARP1	1	0.625
BP	GO:2000696	regulation of epithelial cell differentiation involved in kidney development	2025-01-26	16/18870	0.0218278048015564	0.0218278048015564	0.0487486504235916	MMP9	1	0.625
BP	GO:0006633	fatty acid biosynthetic process	2025-02-26	168/18870	0.0222624247837824	0.0222624247837824	0.049425970254322	CD74/ANXA1	2	0.119047619047619
BP	GO:0050792	regulation of viral process	2025-02-26	168/18870	0.0222624247837824	0.0222624247837824	0.049425970254322	CD74/DYNLT1	2	0.119047619047619
BP	GO:0048660	regulation of smooth muscle cell proliferation	2025-02-26	171/18870	0.0230090784018281	0.0230090784018281	0.049838664465553	AIF1/MMP9	2	0.116959064327485
BP	GO:0051897	positive regulation of phosphatidylinositol 3-kinase/protein kinase B signal transduction	2025-02-26	171/18870	0.0230090784018281	0.0230090784018281	0.049838664465553	TXN/CSF1R	2	0.116959064327485
BP	GO:0000097	sulfur amino acid biosynthetic process	2025-01-26	17/18870	0.0231767215871278	0.0231767215871278	0.049838664465553	CBS	1	0.588235294117647
BP	GO:0010544	negative regulation of platelet activation	2025-01-26	17/18870	0.0231767215871278	0.0231767215871278	0.049838664465553	SH2B3	1	0.588235294117647
BP	GO:0036005	response to macrophage colony-stimulating factor	2025-01-26	17/18870	0.0231767215871278	0.0231767215871278	0.049838664465553	CSF1R	1	0.588235294117647
BP	GO:0045217	cell-cell junction maintenance	2025-01-26	17/18870	0.0231767215871278	0.0231767215871278	0.049838664465553	CSF1R	1	0.588235294117647
BP	GO:0050746	regulation of lipoprotein metabolic process	2025-01-26	17/18870	0.0231767215871278	0.0231767215871278	0.049838664465553	DBI	1	0.588235294117647
BP	GO:0060192	negative regulation of lipase activity	2025-01-26	17/18870	0.0231767215871278	0.0231767215871278	0.049838664465553	ANXA1	1	0.588235294117647
BP	GO:0070206	protein trimerization	2025-01-26	17/18870	0.0231767215871278	0.0231767215871278	0.049838664465553	CD74	1	0.588235294117647
BP	GO:1900120	regulation of receptor binding	2025-01-26	17/18870	0.0231767215871278	0.0231767215871278	0.049838664465553	MMP9	1	0.588235294117647
BP	GO:1902165	regulation of intrinsic apoptotic signaling pathway in response to DNA damage by p53 class mediator	2025-01-26	17/18870	0.0231767215871278	0.0231767215871278	0.049838664465553	CD74	1	0.588235294117647
BP	GO:0051048	negative regulation of secretion	2025-02-26	172/18870	0.0232602634496927	0.0232602634496927	0.0498758085665925	CD74/ANXA1	2	0.116279069767442
BP	GO:0002262	myeloid cell homeostasis	2025-02-26	173/18870	0.0235125931195068	0.0235125931195068	0.0501312183702023	SH2B3/ANXA1	2	0.115606936416185
BP	GO:1903034	regulation of response to wounding	2025-02-26	173/18870	0.0235125931195068	0.0235125931195068	0.0501312183702023	SH2B3/ANXA1	2	0.115606936416185
BP	GO:0007259	receptor signaling pathway via JAK-STAT	2025-02-26	174/18870	0.023766064041632	0.023766064041632	0.050528503686491	SH2B3/CSF1R	2	0.114942528735632
BP	GO:0048659	smooth muscle cell proliferation	2025-02-26	175/18870	0.0240206728529133	0.0240206728529133	0.0509259632018769	AIF1/MMP9	2	0.114285714285714
BP	GO:0010634	positive regulation of epithelial cell migration	2025-02-26	176/18870	0.0242764161966682	0.0242764161966682	0.0513235883519153	MMP9/ANXA1	2	0.113636363636364
BP	GO:0002830	positive regulation of type 2 immune response	2025-01-26	18/18870	0.024523849643073	0.024523849643073	0.0514134364310136	CD74	1	0.555555555555556
BP	GO:0090190	positive regulation of branching involved in ureteric bud morphogenesis	2025-01-26	18/18870	0.024523849643073	0.024523849643073	0.0514134364310136	MAGED1	1	0.555555555555556
BP	GO:1904044	response to aldosterone	2025-01-26	18/18870	0.024523849643073	0.024523849643073	0.0514134364310136	PARP1	1	0.555555555555556
BP	GO:0015718	monocarboxylic acid transport	2025-02-26	179/18870	0.0250504199528263	0.0250504199528263	0.0521983116729318	RBP7/ANXA1	2	0.111731843575419
BP	GO:0045580	regulation of T cell differentiation	2025-02-26	181/18870	0.0255720338704591	0.0255720338704591	0.0521983116729318	CD74/ANXA1	2	0.110497237569061
BP	GO:0071478	cellular response to radiation	2025-02-26	181/18870	0.0255720338704591	0.0255720338704591	0.0521983116729318	PARP1/MMP9	2	0.110497237569061
BP	GO:0010759	positive regulation of macrophage chemotaxis	2025-01-26	19/18870	0.0258691912465782	0.0258691912465782	0.0521983116729318	CSF1R	1	0.526315789473684
BP	GO:0022410	circadian sleep/wake cycle process	2025-01-26	19/18870	0.0258691912465782	0.0258691912465782	0.0521983116729318	PARP1	1	0.526315789473684
BP	GO:0032695	negative regulation of interleukin-12 production	2025-01-26	19/18870	0.0258691912465782	0.0258691912465782	0.0521983116729318	LILRA5	1	0.526315789473684
BP	GO:0035743	CD4-positive	alpha-beta T cell cytokine production	45683	19/18870	0.0258691912465782	0.0258691912465782	0.0521983116729318	ARG1	1	0.526315789473684
BP	GO:0035821	modulation of process of another organism	2025-01-26	19/18870	0.0258691912465782	0.0258691912465782	0.0521983116729318	ARG1	1	0.526315789473684
BP	GO:0042749	regulation of circadian sleep/wake cycle	2025-01-26	19/18870	0.0258691912465782	0.0258691912465782	0.0521983116729318	PARP1	1	0.526315789473684
BP	GO:0045064	T-helper 2 cell differentiation	2025-01-26	19/18870	0.0258691912465782	0.0258691912465782	0.0521983116729318	ANXA1	1	0.526315789473684
BP	GO:0045623	negative regulation of T-helper cell differentiation	2025-01-26	19/18870	0.0258691912465782	0.0258691912465782	0.0521983116729318	ANXA1	1	0.526315789473684
BP	GO:0098543	detection of other organism	2025-01-26	19/18870	0.0258691912465782	0.0258691912465782	0.0521983116729318	PGLYRP1	1	0.526315789473684
BP	GO:1903376	regulation of oxidative stress-induced neuron intrinsic apoptotic signaling pathway	2025-01-26	19/18870	0.0258691912465782	0.0258691912465782	0.0521983116729318	PARP1	1	0.526315789473684
BP	GO:2001169	regulation of ATP biosynthetic process	2025-01-26	19/18870	0.0258691912465782	0.0258691912465782	0.0521983116729318	PARP1	1	0.526315789473684
BP	GO:1905952	regulation of lipid localization	2025-02-26	183/18870	0.0260981059054111	0.0260981059054111	0.0523793564136673	RETN/DBI	2	0.109289617486339
BP	GO:2000045	regulation of G1/S transition of mitotic cell cycle	2025-02-26	183/18870	0.0260981059054111	0.0260981059054111	0.0523793564136673	AIF1/ANXA1	2	0.109289617486339
BP	GO:0048771	tissue remodeling	2025-02-26	184/18870	0.0263628054417172	0.0263628054417172	0.052769893311388	CBS/CSF1R	2	0.108695652173913
BP	GO:1902107	positive regulation of leukocyte differentiation	2025-02-26	185/18870	0.0266286095899278	0.0266286095899278	0.0527865309292365	CD74/ANXA1	2	0.108108108108108
BP	GO:1903708	positive regulation of hemopoiesis	2025-02-26	185/18870	0.0266286095899278	0.0266286095899278	0.0527865309292365	CD74/ANXA1	2	0.108108108108108
BP	GO:0002577	regulation of antigen processing and presentation	2025-01-26	20/18870	0.0272127486720511	0.0272127486720511	0.0527865309292365	CD74	1	0.5
BP	GO:0006525	arginine metabolic process	2025-01-26	20/18870	0.0272127486720511	0.0272127486720511	0.0527865309292365	ARG1	1	0.5
BP	GO:0033033	negative regulation of myeloid cell apoptotic process	2025-01-26	20/18870	0.0272127486720511	0.0272127486720511	0.0527865309292365	ST6GAL1	1	0.5
BP	GO:0034244	negative regulation of transcription elongation by RNA polymerase II	2025-01-26	20/18870	0.0272127486720511	0.0272127486720511	0.0527865309292365	PARP1	1	0.5
BP	GO:0045655	regulation of monocyte differentiation	2025-01-26	20/18870	0.0272127486720511	0.0272127486720511	0.0527865309292365	CD74	1	0.5
BP	GO:0051546	keratinocyte migration	2025-01-26	20/18870	0.0272127486720511	0.0272127486720511	0.0527865309292365	MMP9	1	0.5
BP	GO:0051900	regulation of mitochondrial depolarization	2025-01-26	20/18870	0.0272127486720511	0.0272127486720511	0.0527865309292365	PARP1	1	0.5
BP	GO:0071731	response to nitric oxide	2025-01-26	20/18870	0.0272127486720511	0.0272127486720511	0.0527865309292365	TXN	1	0.5
BP	GO:0072567	chemokine (C-X-C motif) ligand 2 production	2025-01-26	20/18870	0.0272127486720511	0.0272127486720511	0.0527865309292365	CD74	1	0.5
BP	GO:2000341	regulation of chemokine (C-X-C motif) ligand 2 production	2025-01-26	20/18870	0.0272127486720511	0.0272127486720511	0.0527865309292365	CD74	1	0.5
BP	GO:0044000	movement in host	2025-02-26	188/18870	0.0274326168125584	0.0274326168125584	0.0529335877538346	CD74/DYNLT1	2	0.106382978723404
BP	GO:0097696	receptor signaling pathway via STAT	2025-02-26	188/18870	0.0274326168125584	0.0274326168125584	0.0529335877538346	SH2B3/CSF1R	2	0.106382978723404
BP	GO:0043086	negative regulation of catalytic activity	2025-03-26	480/18870	0.0275575575161695	0.0275575575161695	0.0529335877538346	MMP9/ANXA1/PPP2R5A	3	0.0625
BP	GO:0046890	regulation of lipid biosynthetic process	2025-02-26	189/18870	0.0277028065467158	0.0277028065467158	0.0529335877538346	CD74/ANXA1	2	0.105820105820106
BP	GO:0045785	positive regulation of cell adhesion	2025-03-26	482/18870	0.0278537729801933	0.0278537729801933	0.0529335877538346	AIF1/CD74/ANXA1	3	0.0622406639004149
BP	GO:0002040	sprouting angiogenesis	2025-02-26	190/18870	0.0279740844936635	0.0279740844936635	0.0529335877538346	ANXA1/VEGFB	2	0.105263157894737
BP	GO:0002700	regulation of production of molecular mediator of immune response	2025-02-26	191/18870	0.028246447392576	0.028246447392576	0.0529335877538346	ARG1/CD74	2	0.104712041884817
BP	GO:0002888	positive regulation of myeloid leukocyte mediated immunity	2025-01-26	21/18870	0.0285545241911245	0.0285545241911245	0.0529335877538346	ARG1	1	0.476190476190476
BP	GO:0002902	regulation of B cell apoptotic process	2025-01-26	21/18870	0.0285545241911245	0.0285545241911245	0.0529335877538346	CD74	1	0.476190476190476
BP	GO:0009070	serine family amino acid biosynthetic process	2025-01-26	21/18870	0.0285545241911245	0.0285545241911245	0.0529335877538346	CBS	1	0.476190476190476
BP	GO:0032616	interleukin-13 production	2025-01-26	21/18870	0.0285545241911245	0.0285545241911245	0.0529335877538346	LILRA5	1	0.476190476190476
BP	GO:0032656	regulation of interleukin-13 production	2025-01-26	21/18870	0.0285545241911245	0.0285545241911245	0.0529335877538346	LILRA5	1	0.476190476190476
BP	GO:0036480	neuron intrinsic apoptotic signaling pathway in response to oxidative stress	2025-01-26	21/18870	0.0285545241911245	0.0285545241911245	0.0529335877538346	PARP1	1	0.476190476190476
BP	GO:0042745	circadian sleep/wake cycle	2025-01-26	21/18870	0.0285545241911245	0.0285545241911245	0.0529335877538346	PARP1	1	0.476190476190476
BP	GO:0044030	regulation of DNA methylation	2025-01-26	21/18870	0.0285545241911245	0.0285545241911245	0.0529335877538346	PARP1	1	0.476190476190476
BP	GO:0044794	positive regulation by host of viral process	2025-01-26	21/18870	0.0285545241911245	0.0285545241911245	0.0529335877538346	CSF1R	1	0.476190476190476
BP	GO:0090026	positive regulation of monocyte chemotaxis	2025-01-26	21/18870	0.0285545241911245	0.0285545241911245	0.0529335877538346	AIF1	1	0.476190476190476
BP	GO:0090189	regulation of branching involved in ureteric bud morphogenesis	2025-01-26	21/18870	0.0285545241911245	0.0285545241911245	0.0529335877538346	MAGED1	1	0.476190476190476
BP	GO:0002822	regulation of adaptive immune response based on somatic recombination of immune receptors built from immunoglobulin superfamily domains	2025-02-26	193/18870	0.0287944150345271	0.0287944150345271	0.0532471401776462	ARG1/ANXA1	2	0.103626943005181
BP	GO:0023019	signal transduction involved in regulation of gene expression	2025-01-26	22/18870	0.0298945200726577	0.0298945200726577	0.0543467629085946	PARP1	1	0.454545454545455
BP	GO:0030431	sleep	2025-01-26	22/18870	0.0298945200726577	0.0298945200726577	0.0543467629085946	PARP1	1	0.454545454545455
BP	GO:0032042	mitochondrial DNA metabolic process	2025-01-26	22/18870	0.0298945200726577	0.0298945200726577	0.0543467629085946	PARP1	1	0.454545454545455
BP	GO:0042219	cellular modified amino acid catabolic process	2025-01-26	22/18870	0.0298945200726577	0.0298945200726577	0.0543467629085946	CBS	1	0.454545454545455
BP	GO:0045624	positive regulation of T-helper cell differentiation	2025-01-26	22/18870	0.0298945200726577	0.0298945200726577	0.0543467629085946	ANXA1	1	0.454545454545455
BP	GO:0061687	detoxification of inorganic compound	2025-01-26	22/18870	0.0298945200726577	0.0298945200726577	0.0543467629085946	TXN	1	0.454545454545455
BP	GO:2000831	regulation of steroid hormone secretion	2025-01-26	22/18870	0.0298945200726577	0.0298945200726577	0.0543467629085946	RETN	1	0.454545454545455
BP	GO:0071248	cellular response to metal ion	2025-02-26	200/18870	0.030746001399812	0.030746001399812	0.0551801534140407	PARP1/MMP9	2	0.1
BP	GO:0032785	negative regulation of DNA-templated transcription	elongation	45683	23/18870	0.0312327385827444	0.0312327385827444	0.0551801534140407	PARP1	1	0.434782608695652
BP	GO:0035855	megakaryocyte development	2025-01-26	23/18870	0.0312327385827444	0.0312327385827444	0.0551801534140407	SH2B3	1	0.434782608695652
BP	GO:0043371	negative regulation of CD4-positive	alpha-beta T cell differentiation	45683	23/18870	0.0312327385827444	0.0312327385827444	0.0551801534140407	ANXA1	1	0.434782608695652
BP	GO:0045061	thymic T cell selection	2025-01-26	23/18870	0.0312327385827444	0.0312327385827444	0.0551801534140407	CD74	1	0.434782608695652
BP	GO:0045063	T-helper 1 cell differentiation	2025-01-26	23/18870	0.0312327385827444	0.0312327385827444	0.0551801534140407	ANXA1	1	0.434782608695652
BP	GO:0046794	transport of virus	2025-01-26	23/18870	0.0312327385827444	0.0312327385827444	0.0551801534140407	DYNLT1	1	0.434782608695652
BP	GO:0046823	negative regulation of nucleocytoplasmic transport	2025-01-26	23/18870	0.0312327385827444	0.0312327385827444	0.0551801534140407	TXN	1	0.434782608695652
BP	GO:0051457	maintenance of protein location in nucleus	2025-01-26	23/18870	0.0312327385827444	0.0312327385827444	0.0551801534140407	TXN	1	0.434782608695652
BP	GO:0051882	mitochondrial depolarization	2025-01-26	23/18870	0.0312327385827444	0.0312327385827444	0.0551801534140407	PARP1	1	0.434782608695652
BP	GO:0061760	antifungal innate immune response	2025-01-26	23/18870	0.0312327385827444	0.0312327385827444	0.0551801534140407	CLEC4D	1	0.434782608695652
BP	GO:1902254	negative regulation of intrinsic apoptotic signaling pathway by p53 class mediator	2025-01-26	23/18870	0.0312327385827444	0.0312327385827444	0.0551801534140407	CD74	1	0.434782608695652
BP	GO:0007623	circadian rhythm	2025-02-26	204/18870	0.0318844234693954	0.0318844234693954	0.0561995877742332	PARP1/MAGED1	2	0.0980392156862745
BP	GO:0018279	protein N-linked glycosylation via asparagine	2025-01-26	24/18870	0.0325691819847104	0.0325691819847104	0.0563507927866132	ST6GAL1	1	0.416666666666667
BP	GO:0031338	regulation of vesicle fusion	2025-01-26	24/18870	0.0325691819847104	0.0325691819847104	0.0563507927866132	ANXA1	1	0.416666666666667
BP	GO:0035162	embryonic hemopoiesis	2025-01-26	24/18870	0.0325691819847104	0.0325691819847104	0.0563507927866132	SH2B3	1	0.416666666666667
BP	GO:0046426	negative regulation of receptor signaling pathway via JAK-STAT	2025-01-26	24/18870	0.0325691819847104	0.0325691819847104	0.0563507927866132	SH2B3	1	0.416666666666667
BP	GO:0060907	positive regulation of macrophage cytokine production	2025-01-26	24/18870	0.0325691819847104	0.0325691819847104	0.0563507927866132	CD74	1	0.416666666666667
BP	GO:0071294	cellular response to zinc ion	2025-01-26	24/18870	0.0325691819847104	0.0325691819847104	0.0563507927866132	PARP1	1	0.416666666666667
BP	GO:1903578	regulation of ATP metabolic process	2025-01-26	24/18870	0.0325691819847104	0.0325691819847104	0.0563507927866132	PARP1	1	0.416666666666667
BP	GO:1903902	positive regulation of viral life cycle	2025-01-26	24/18870	0.0325691819847104	0.0325691819847104	0.0563507927866132	CD74	1	0.416666666666667
BP	GO:1901605	alpha-amino acid metabolic process	2025-02-26	207/18870	0.0327491707440243	0.0327491707440243	0.0565322479043394	ARG1/CBS	2	0.0966183574879227
BP	GO:0002819	regulation of adaptive immune response	2025-02-26	208/18870	0.0330394849940989	0.0330394849940989	0.0567729674856542	ARG1/ANXA1	2	0.0961538461538462
BP	GO:0071383	cellular response to steroid hormone stimulus	2025-02-26	208/18870	0.0330394849940989	0.0330394849940989	0.0567729674856542	PARP1/ANXA1	2	0.0961538461538462
BP	GO:1902806	regulation of cell cycle G1/S phase transition	2025-02-26	209/18870	0.0333308265703111	0.0333308265703111	0.0571431267180732	AIF1/ANXA1	2	0.0956937799043062
BP	GO:0001779	natural killer cell differentiation	2025-01-26	25/18870	0.0339038525391195	0.0339038525391195	0.0574709686236853	PGLYRP1	1	0.4
BP	GO:0046697	decidualization	2025-01-26	25/18870	0.0339038525391195	0.0339038525391195	0.0574709686236853	PARP1	1	0.4
BP	GO:0050927	positive regulation of positive chemotaxis	2025-01-26	25/18870	0.0339038525391195	0.0339038525391195	0.0574709686236853	VEGFB	1	0.4
BP	GO:0090023	positive regulation of neutrophil chemotaxis	2025-01-26	25/18870	0.0339038525391195	0.0339038525391195	0.0574709686236853	CD74	1	0.4
BP	GO:0090200	positive regulation of release of cytochrome c from mitochondria	2025-01-26	25/18870	0.0339038525391195	0.0339038525391195	0.0574709686236853	MMP9	1	0.4
BP	GO:0032148	activation of protein kinase B activity	2025-01-26	26/18870	0.0352367525037776	0.0352367525037776	0.0589339837197683	TXN	1	0.384615384615385
BP	GO:0050926	regulation of positive chemotaxis	2025-01-26	26/18870	0.0352367525037776	0.0352367525037776	0.0589339837197683	VEGFB	1	0.384615384615385
BP	GO:0060259	regulation of feeding behavior	2025-01-26	26/18870	0.0352367525037776	0.0352367525037776	0.0589339837197683	RETN	1	0.384615384615385
BP	GO:0060333	type II interferon-mediated signaling pathway	2025-01-26	26/18870	0.0352367525037776	0.0352367525037776	0.0589339837197683	ARG1	1	0.384615384615385
BP	GO:0060391	positive regulation of SMAD protein signal transduction	2025-01-26	26/18870	0.0352367525037776	0.0352367525037776	0.0589339837197683	PARP1	1	0.384615384615385
BP	GO:1905523	positive regulation of macrophage migration	2025-01-26	26/18870	0.0352367525037776	0.0352367525037776	0.0589339837197683	CSF1R	1	0.384615384615385
BP	GO:0051346	negative regulation of hydrolase activity	2025-02-26	218/18870	0.0359986139051244	0.0359986139051244	0.0599418000516161	MMP9/ANXA1	2	0.0917431192660551
BP	GO:0070374	positive regulation of ERK1 and ERK2 cascade	2025-02-26	218/18870	0.0359986139051244	0.0359986139051244	0.0599418000516161	CD74/CSF1R	2	0.0917431192660551
BP	GO:0001783	B cell apoptotic process	2025-01-26	27/18870	0.0365678841337346	0.0365678841337346	0.0600920182845788	CD74	1	0.37037037037037
BP	GO:0009065	glutamine family amino acid catabolic process	2025-01-26	27/18870	0.0365678841337346	0.0365678841337346	0.0600920182845788	ARG1	1	0.37037037037037
BP	GO:0035929	steroid hormone secretion	2025-01-26	27/18870	0.0365678841337346	0.0365678841337346	0.0600920182845788	RETN	1	0.37037037037037
BP	GO:0045742	positive regulation of epidermal growth factor receptor signaling pathway	2025-01-26	27/18870	0.0365678841337346	0.0365678841337346	0.0600920182845788	MMP9	1	0.37037037037037
BP	GO:0090330	regulation of platelet aggregation	2025-01-26	27/18870	0.0365678841337346	0.0365678841337346	0.0600920182845788	SH2B3	1	0.37037037037037
BP	GO:1904357	negative regulation of telomere maintenance via telomere lengthening	2025-01-26	27/18870	0.0365678841337346	0.0365678841337346	0.0600920182845788	PARP1	1	0.37037037037037
BP	GO:0006027	glycosaminoglycan catabolic process	2025-01-26	28/18870	0.0378972496812865	0.0378972496812865	0.0608159208217256	PGLYRP1	1	0.357142857142857
BP	GO:0010758	regulation of macrophage chemotaxis	2025-01-26	28/18870	0.0378972496812865	0.0378972496812865	0.0608159208217256	CSF1R	1	0.357142857142857
BP	GO:0016540	protein autoprocessing	2025-01-26	28/18870	0.0378972496812865	0.0378972496812865	0.0608159208217256	PARP1	1	0.357142857142857
BP	GO:0018149	peptide cross-linking	2025-01-26	28/18870	0.0378972496812865	0.0378972496812865	0.0608159208217256	ANXA1	1	0.357142857142857
BP	GO:0031664	regulation of lipopolysaccharide-mediated signaling pathway	2025-01-26	28/18870	0.0378972496812865	0.0378972496812865	0.0608159208217256	LY96	1	0.357142857142857
BP	GO:0042832	defense response to protozoan	2025-01-26	28/18870	0.0378972496812865	0.0378972496812865	0.0608159208217256	ARG1	1	0.357142857142857
BP	GO:0046639	negative regulation of alpha-beta T cell differentiation	2025-01-26	28/18870	0.0378972496812865	0.0378972496812865	0.0608159208217256	ANXA1	1	0.357142857142857
BP	GO:0051873	killing by host of symbiont cells	2025-01-26	28/18870	0.0378972496812865	0.0378972496812865	0.0608159208217256	ARG1	1	0.357142857142857
BP	GO:0071624	positive regulation of granulocyte chemotaxis	2025-01-26	28/18870	0.0378972496812865	0.0378972496812865	0.0608159208217256	CD74	1	0.357142857142857
BP	GO:1903077	negative regulation of protein localization to plasma membrane	2025-01-26	28/18870	0.0378972496812865	0.0378972496812865	0.0608159208217256	PPP2R5A	1	0.357142857142857
BP	GO:2000108	positive regulation of leukocyte apoptotic process	2025-01-26	28/18870	0.0378972496812865	0.0378972496812865	0.0608159208217256	ANXA1	1	0.357142857142857
BP	GO:0042180	cellular ketone metabolic process	2025-02-26	226/18870	0.0384377926115052	0.0384377926115052	0.0612913062382387	CD74/ANXA1	2	0.0884955752212389
BP	GO:0071222	cellular response to lipopolysaccharide	2025-02-26	226/18870	0.0384377926115052	0.0384377926115052	0.0612913062382387	LY96/MMP9	2	0.0884955752212389
BP	GO:0072330	monocarboxylic acid biosynthetic process	2025-02-26	226/18870	0.0384377926115052	0.0384377926115052	0.0612913062382387	CD74/ANXA1	2	0.0884955752212389
BP	GO:0001773	myeloid dendritic cell activation	2025-01-26	29/18870	0.0392248513959816	0.0392248513959816	0.0617612172387731	CLEC4D	1	0.344827586206897
BP	GO:0002710	negative regulation of T cell mediated immunity	2025-01-26	29/18870	0.0392248513959816	0.0392248513959816	0.0617612172387731	ARG1	1	0.344827586206897
BP	GO:0010165	response to X-ray	2025-01-26	29/18870	0.0392248513959816	0.0392248513959816	0.0617612172387731	ANXA1	1	0.344827586206897
BP	GO:0060603	mammary gland duct morphogenesis	2025-01-26	29/18870	0.0392248513959816	0.0392248513959816	0.0617612172387731	CSF1R	1	0.344827586206897
BP	GO:0090025	regulation of monocyte chemotaxis	2025-01-26	29/18870	0.0392248513959816	0.0392248513959816	0.0617612172387731	AIF1	1	0.344827586206897
BP	GO:1901186	positive regulation of ERBB signaling pathway	2025-01-26	29/18870	0.0392248513959816	0.0392248513959816	0.0617612172387731	MMP9	1	0.344827586206897
BP	GO:0071241	cellular response to inorganic substance	2025-02-26	229/18870	0.0393686013585099	0.0393686013585099	0.0618581473933295	PARP1/MMP9	2	0.0873362445414847
BP	GO:0000002	mitochondrial genome maintenance	2025-01-26	30/18870	0.0405506915246213	0.0405506915246213	0.0629272803908936	PARP1	1	0.333333333333333
BP	GO:0007263	nitric oxide mediated signal transduction	2025-01-26	30/18870	0.0405506915246213	0.0405506915246213	0.0629272803908936	CBS	1	0.333333333333333
BP	GO:0010955	negative regulation of protein processing	2025-01-26	30/18870	0.0405506915246213	0.0405506915246213	0.0629272803908936	IL1R2	1	0.333333333333333
BP	GO:1902230	negative regulation of intrinsic apoptotic signaling pathway in response to DNA damage	2025-01-26	30/18870	0.0405506915246213	0.0405506915246213	0.0629272803908936	CD74	1	0.333333333333333
BP	GO:1903318	negative regulation of protein maturation	2025-01-26	30/18870	0.0405506915246213	0.0405506915246213	0.0629272803908936	IL1R2	1	0.333333333333333
BP	GO:1904376	negative regulation of protein localization to cell periphery	2025-01-26	30/18870	0.0405506915246213	0.0405506915246213	0.0629272803908936	PPP2R5A	1	0.333333333333333
BP	GO:0072593	reactive oxygen species metabolic process	2025-02-26	234/18870	0.0409391612274339	0.0409391612274339	0.0633993941468815	TXN/CBS	2	0.0854700854700855
BP	GO:0045861	negative regulation of proteolysis	2025-02-26	235/18870	0.0412561279283699	0.0412561279283699	0.0637590651005824	MMP9/IL1R2	2	0.0851063829787234
BP	GO:0001562	response to protozoan	2025-01-26	31/18870	0.0418747723112647	0.0418747723112647	0.0639551998964812	ARG1	1	0.32258064516129
BP	GO:0002825	regulation of T-helper 1 type immune response	2025-01-26	31/18870	0.0418747723112647	0.0418747723112647	0.0639551998964812	ANXA1	1	0.32258064516129
BP	GO:0019886	antigen processing and presentation of exogenous peptide antigen via MHC class II	2025-01-26	31/18870	0.0418747723112647	0.0418747723112647	0.0639551998964812	CD74	1	0.32258064516129
BP	GO:0050482	arachidonic acid secretion	2025-01-26	31/18870	0.0418747723112647	0.0418747723112647	0.0639551998964812	ANXA1	1	0.32258064516129
BP	GO:1903963	arachidonate transport	2025-01-26	31/18870	0.0418747723112647	0.0418747723112647	0.0639551998964812	ANXA1	1	0.32258064516129
BP	GO:0006909	phagocytosis	2025-02-26	237/18870	0.0418928921279958	0.0418928921279958	0.0639551998964812	AIF1/ANXA1	2	0.0843881856540084
BP	GO:0071219	cellular response to molecule of bacterial origin	2025-02-26	239/18870	0.0425334108812744	0.0425334108812744	0.0647639413672042	LY96/MMP9	2	0.0836820083682008
BP	GO:0001958	endochondral ossification	2025-01-26	32/18870	0.0431970959972303	0.0431970959972303	0.0647639413672042	CBS	1	0.3125
BP	GO:0019082	viral protein processing	2025-01-26	32/18870	0.0431970959972303	0.0431970959972303	0.0647639413672042	ST6GAL1	1	0.3125
BP	GO:0019883	antigen processing and presentation of endogenous antigen	2025-01-26	32/18870	0.0431970959972303	0.0431970959972303	0.0647639413672042	CD74	1	0.3125
BP	GO:0030808	regulation of nucleotide biosynthetic process	2025-01-26	32/18870	0.0431970959972303	0.0431970959972303	0.0647639413672042	PARP1	1	0.3125
BP	GO:0036075	replacement ossification	2025-01-26	32/18870	0.0431970959972303	0.0431970959972303	0.0647639413672042	CBS	1	0.3125
BP	GO:0051085	chaperone cofactor-dependent protein refolding	2025-01-26	32/18870	0.0431970959972303	0.0431970959972303	0.0647639413672042	CD74	1	0.3125
BP	GO:0070498	interleukin-1-mediated signaling pathway	2025-01-26	32/18870	0.0431970959972303	0.0431970959972303	0.0647639413672042	IL1R2	1	0.3125
BP	GO:1900371	regulation of purine nucleotide biosynthetic process	2025-01-26	32/18870	0.0431970959972303	0.0431970959972303	0.0647639413672042	PARP1	1	0.3125
BP	GO:2001234	negative regulation of apoptotic signaling pathway	2025-02-26	243/18870	0.0438256172213325	0.0438256172213325	0.0655756331762116	CD74/MMP9	2	0.0823045267489712
BP	GO:0016485	protein processing	2025-02-26	245/18870	0.0444772576272368	0.0444772576272368	0.0655993500897058	PARP1/IL1R2	2	0.0816326530612245
BP	GO:0038094	Fc-gamma receptor signaling pathway	2025-01-26	33/18870	0.0445176648211009	0.0445176648211009	0.0655993500897058	CLEC4D	1	0.303030303030303
BP	GO:1904893	negative regulation of receptor signaling pathway via STAT	2025-01-26	33/18870	0.0445176648211009	0.0445176648211009	0.0655993500897058	SH2B3	1	0.303030303030303
BP	GO:0002790	peptide secretion	2025-02-26	246/18870	0.044804451864021	0.044804451864021	0.0655993500897058	CD74/ANXA1	2	0.0813008130081301
BP	GO:0022604	regulation of cell morphogenesis	2025-02-26	247/18870	0.0451325582244403	0.0451325582244403	0.0655993500897058	ANXA1/CSF1R	2	0.0809716599190283
BP	GO:0033002	muscle cell proliferation	2025-02-26	247/18870	0.0451325582244403	0.0451325582244403	0.0655993500897058	AIF1/MMP9	2	0.0809716599190283
BP	GO:0000096	sulfur amino acid metabolic process	2025-01-26	34/18870	0.0458364810187252	0.0458364810187252	0.0655993500897058	CBS	1	0.294117647058824
BP	GO:0001782	B cell homeostasis	2025-01-26	34/18870	0.0458364810187252	0.0458364810187252	0.0655993500897058	CD74	1	0.294117647058824
BP	GO:0002323	natural killer cell activation involved in immune response	2025-01-26	34/18870	0.0458364810187252	0.0458364810187252	0.0655993500897058	PGLYRP1	1	0.294117647058824
BP	GO:0006026	aminoglycan catabolic process	2025-01-26	34/18870	0.0458364810187252	0.0458364810187252	0.0655993500897058	PGLYRP1	1	0.294117647058824
BP	GO:0032743	positive regulation of interleukin-2 production	2025-01-26	34/18870	0.0458364810187252	0.0458364810187252	0.0655993500897058	ANXA1	1	0.294117647058824
BP	GO:0034110	regulation of homotypic cell-cell adhesion	2025-01-26	34/18870	0.0458364810187252	0.0458364810187252	0.0655993500897058	SH2B3	1	0.294117647058824
BP	GO:0043372	positive regulation of CD4-positive	alpha-beta T cell differentiation	45683	34/18870	0.0458364810187252	0.0458364810187252	0.0655993500897058	ANXA1	1	0.294117647058824
BP	GO:0046825	regulation of protein export from nucleus	2025-01-26	34/18870	0.0458364810187252	0.0458364810187252	0.0655993500897058	TXN	1	0.294117647058824
BP	GO:0060351	cartilage development involved in endochondral bone morphogenesis	2025-01-26	34/18870	0.0458364810187252	0.0458364810187252	0.0655993500897058	CBS	1	0.294117647058824
BP	GO:0090022	regulation of neutrophil chemotaxis	2025-01-26	34/18870	0.0458364810187252	0.0458364810187252	0.0655993500897058	CD74	1	0.294117647058824
BP	GO:0090183	regulation of kidney development	2025-01-26	34/18870	0.0458364810187252	0.0458364810187252	0.0655993500897058	MAGED1	1	0.294117647058824
BP	GO:1901797	negative regulation of signal transduction by p53 class mediator	2025-01-26	34/18870	0.0458364810187252	0.0458364810187252	0.0655993500897058	CD74	1	0.294117647058824
BP	GO:1902624	positive regulation of neutrophil migration	2025-01-26	34/18870	0.0458364810187252	0.0458364810187252	0.0655993500897058	CD74	1	0.294117647058824
BP	GO:0046883	regulation of hormone secretion	2025-02-26	251/18870	0.0464540466490449	0.0464540466490449	0.0655993500897058	RETN/ANXA1	2	0.0796812749003984
BP	GO:0000082	G1/S transition of mitotic cell cycle	2025-02-26	252/18870	0.046786669987819	0.046786669987819	0.0655993500897058	AIF1/ANXA1	2	0.0793650793650794
BP	GO:0016054	organic acid catabolic process	2025-02-26	252/18870	0.046786669987819	0.046786669987819	0.0655993500897058	ARG1/CBS	2	0.0793650793650794
BP	GO:0046395	carboxylic acid catabolic process	2025-02-26	252/18870	0.046786669987819	0.046786669987819	0.0655993500897058	ARG1/CBS	2	0.0793650793650794
BP	GO:0000132	establishment of mitotic spindle orientation	2025-01-26	35/18870	0.0471535468232228	0.0471535468232228	0.0655993500897058	DYNLT1	1	0.285714285714286
BP	GO:0001893	maternal placenta development	2025-01-26	35/18870	0.0471535468232228	0.0471535468232228	0.0655993500897058	PARP1	1	0.285714285714286
BP	GO:0002446	neutrophil mediated immunity	2025-01-26	35/18870	0.0471535468232228	0.0471535468232228	0.0655993500897058	ARG1	1	0.285714285714286
BP	GO:0002495	antigen processing and presentation of peptide antigen via MHC class II	2025-01-26	35/18870	0.0471535468232228	0.0471535468232228	0.0655993500897058	CD74	1	0.285714285714286
BP	GO:0002719	negative regulation of cytokine production involved in immune response	2025-01-26	35/18870	0.0471535468232228	0.0471535468232228	0.0655993500897058	ARG1	1	0.285714285714286
BP	GO:0010613	positive regulation of cardiac muscle hypertrophy	2025-01-26	35/18870	0.0471535468232228	0.0471535468232228	0.0655993500897058	PARP1	1	0.285714285714286
BP	GO:0021772	olfactory bulb development	2025-01-26	35/18870	0.0471535468232228	0.0471535468232228	0.0655993500897058	CSF1R	1	0.285714285714286
BP	GO:0032205	negative regulation of telomere maintenance	2025-01-26	35/18870	0.0471535468232228	0.0471535468232228	0.0655993500897058	PARP1	1	0.285714285714286
BP	GO:0033146	regulation of intracellular estrogen receptor signaling pathway	2025-01-26	35/18870	0.0471535468232228	0.0471535468232228	0.0655993500897058	PARP1	1	0.285714285714286
BP	GO:0060544	regulation of necroptotic process	2025-01-26	35/18870	0.0471535468232228	0.0471535468232228	0.0655993500897058	PARP1	1	0.285714285714286
BP	GO:0061081	positive regulation of myeloid leukocyte cytokine production involved in immune response	2025-01-26	35/18870	0.0471535468232228	0.0471535468232228	0.0655993500897058	CD74	1	0.285714285714286
BP	GO:0090050	positive regulation of cell migration involved in sprouting angiogenesis	2025-01-26	35/18870	0.0471535468232228	0.0471535468232228	0.0655993500897058	ANXA1	1	0.285714285714286
BP	GO:1902253	regulation of intrinsic apoptotic signaling pathway by p53 class mediator	2025-01-26	35/18870	0.0471535468232228	0.0471535468232228	0.0655993500897058	CD74	1	0.285714285714286
BP	GO:2000406	positive regulation of T cell migration	2025-01-26	35/18870	0.0471535468232228	0.0471535468232228	0.0655993500897058	AIF1	1	0.285714285714286
BP	GO:2000515	negative regulation of CD4-positive	alpha-beta T cell activation	45683	35/18870	0.0471535468232228	0.0471535468232228	0.0655993500897058	ANXA1	1	0.285714285714286
BP	GO:0097305	response to alcohol	2025-02-26	254/18870	0.0474545979063221	0.0474545979063221	0.0658963633773943	PARP1/ST6GAL1	2	0.078740157480315
BP	GO:0014742	positive regulation of muscle hypertrophy	2025-01-26	36/18870	0.0484688644649853	0.0484688644649853	0.0668117179341903	PARP1	1	0.277777777777778
BP	GO:0045920	negative regulation of exocytosis	2025-01-26	36/18870	0.0484688644649853	0.0484688644649853	0.0668117179341903	ANXA1	1	0.277777777777778
BP	GO:0060218	hematopoietic stem cell differentiation	2025-01-26	36/18870	0.0484688644649853	0.0484688644649853	0.0668117179341903	SH2B3	1	0.277777777777778
BP	GO:1905332	positive regulation of morphogenesis of an epithelium	2025-01-26	36/18870	0.0484688644649853	0.0484688644649853	0.0668117179341903	MAGED1	1	0.277777777777778
BP	GO:0002504	antigen processing and presentation of peptide or polysaccharide antigen via MHC class II	2025-01-26	37/18870	0.0497824361716808	0.0497824361716808	0.0673881898196739	CD74	1	0.27027027027027
BP	GO:0010934	macrophage cytokine production	2025-01-26	37/18870	0.0497824361716808	0.0497824361716808	0.0673881898196739	CD74	1	0.27027027027027
BP	GO:0010935	regulation of macrophage cytokine production	2025-01-26	37/18870	0.0497824361716808	0.0497824361716808	0.0673881898196739	CD74	1	0.27027027027027
BP	GO:0021988	olfactory lobe development	2025-01-26	37/18870	0.0497824361716808	0.0497824361716808	0.0673881898196739	CSF1R	1	0.27027027027027
BP	GO:0032717	negative regulation of interleukin-8 production	2025-01-26	37/18870	0.0497824361716808	0.0497824361716808	0.0673881898196739	ANXA1	1	0.27027027027027
BP	GO:0051084	'de novo' post-translational protein folding	2025-01-26	37/18870	0.0497824361716808	0.0497824361716808	0.0673881898196739	CD74	1	0.27027027027027
BP	GO:0051385	response to mineralocorticoid	2025-01-26	37/18870	0.0497824361716808	0.0497824361716808	0.0673881898196739	PARP1	1	0.27027027027027
BP	GO:0071276	cellular response to cadmium ion	2025-01-26	37/18870	0.0497824361716808	0.0497824361716808	0.0673881898196739	MMP9	1	0.27027027027027
BP	GO:1905168	positive regulation of double-strand break repair via homologous recombination	2025-01-26	37/18870	0.0497824361716808	0.0497824361716808	0.0673881898196739	PARP1	1	0.27027027027027
BP	GO:1905476	negative regulation of protein localization to membrane	2025-01-26	37/18870	0.0497824361716808	0.0497824361716808	0.0673881898196739	PPP2R5A	1	0.27027027027027
CC	GO:0034774	secretory granule lumen	2025-08-27	322/19886	7.35944390408975e-09	7.35944390408975e-09	2.21802527966191e-07	ORM1/ARG1/PGLYRP1/S100A12/S100P/RETN/DYNLT1/VEGFB	8	0.248447204968944
CC	GO:0060205	cytoplasmic vesicle lumen	2025-08-27	325/19886	7.91224031454145e-09	7.91224031454145e-09	2.21802527966191e-07	ORM1/ARG1/PGLYRP1/S100A12/S100P/RETN/DYNLT1/VEGFB	8	0.246153846153846
CC	GO:0031983	vesicle lumen	2025-08-27	326/19886	8.10432313722621e-09	8.10432313722621e-09	2.21802527966191e-07	ORM1/ARG1/PGLYRP1/S100A12/S100P/RETN/DYNLT1/VEGFB	8	0.245398773006135
CC	GO:0042581	specific granule	2025-06-27	160/19886	6.35594178935709e-08	6.35594178935709e-08	1.30464068307856e-06	ORM1/ARG1/PGLYRP1/CLEC4D/RETN/CKAP4	6	0.375
CC	GO:0035580	specific granule lumen	2025-04-27	62/19886	1.4243570793501e-06	1.4243570793501e-06	2.33894425661701e-05	ORM1/ARG1/PGLYRP1/RETN	4	0.645161290322581
CC	GO:1904724	tertiary granule lumen	2025-03-27	55/19886	5.58648036089111e-05	5.58648036089111e-05	0.000764465733595625	ORM1/PGLYRP1/MMP9	3	0.545454545454545
CC	GO:0070820	tertiary granule	2025-04-27	164/19886	6.74900702034822e-05	6.74900702034822e-05	0.000791612853514529	ORM1/PGLYRP1/CLEC4D/MMP9	4	0.24390243902439
CC	GO:0001891	phagocytic cup	2025-02-27	28/19886	0.000656591547945849	0.000656591547945849	0.00673870272891792	AIF1/ANXA1	2	0.714285714285714
CC	GO:0005766	primary lysosome	2025-03-27	155/19886	0.00118413360858461	0.00118413360858461	0.00972236015469468	ARG1/RETN/CKAP4	3	0.193548387096774
CC	GO:0042582	azurophil granule	2025-03-27	155/19886	0.00118413360858461	0.00118413360858461	0.00972236015469468	ARG1/RETN/CKAP4	3	0.193548387096774
CC	GO:0005775	vacuolar lumen	2025-03-27	176/19886	0.00170500608261261	0.00170500608261261	0.0127263611907927	ARG1/CD74/RETN	3	0.170454545454545
CC	GO:0101002	ficolin-1-rich granule	2025-03-27	185/19886	0.00196580460702063	0.00196580460702063	0.0134502420480359	CLEC4D/MMP9/DYNLT1	3	0.162162162162162
CC	GO:0031093	platelet alpha granule lumen	2025-02-27	67/19886	0.00371734447054256	0.00371734447054256	0.0234779650771109	ORM1/VEGFB	2	0.298507462686567
CC	GO:0031091	platelet alpha granule	2025-02-27	91/19886	0.00674844204183267	0.00674844204183267	0.0346301631094045	ORM1/VEGFB	2	0.21978021978022
CC	GO:0035578	azurophil granule lumen	2025-02-27	91/19886	0.00674844204183267	0.00674844204183267	0.0346301631094045	ARG1/RETN	2	0.21978021978022
CC	GO:0035579	specific granule membrane	2025-02-27	91/19886	0.00674844204183267	0.00674844204183267	0.0346301631094045	CLEC4D/CKAP4	2	0.21978021978022
CC	GO:0005884	actin filament	2025-02-27	118/19886	0.0111230485051634	0.0111230485051634	0.0537212249784983	AIF1/ANXA1	2	0.169491525423729
CC	GO:1904813	ficolin-1-rich granule lumen	2025-02-27	124/19886	0.0122268788753265	0.0122268788753265	0.0557717282032439	MMP9/DYNLT1	2	0.161290322580645
CC	GO:0000138	Golgi trans cisterna	2025-01-27	10/19886	0.0134977713193626	0.0134977713193626	0.0583283192748078	ST6GAL1	1	1
CC	GO:0005797	Golgi medial cisterna	2025-01-27	12/19886	0.0161761913407703	0.0161761913407703	0.0664075223463202	ST6GAL1	1	0.833333333333333
CC	GO:0062023	collagen-containing extracellular matrix	2025-03-27	429/19886	0.0198674230683722	0.0198674230683722	0.0776771428237107	ORM1/MMP9/ANXA1	3	0.0699300699300699
CC	GO:0000159	protein phosphatase type 2A complex	2025-01-27	17/19886	0.0228416397733257	0.0228416397733257	0.0781424518561141	PPP2R5A	1	0.588235294117647
CC	GO:0042599	lamellar body	2025-01-27	17/19886	0.0228416397733257	0.0228416397733257	0.0781424518561141	CKAP4	1	0.588235294117647
CC	GO:0042613	MHC class II protein complex	2025-01-27	17/19886	0.0228416397733257	0.0228416397733257	0.0781424518561141	CD74	1	0.588235294117647
CC	GO:0031430	M band	2025-01-27	22/19886	0.0294635911309674	0.0294635911309674	0.0936084714590812	PPP2R5A	1	0.454545454545455
CC	GO:0005868	cytoplasmic dynein complex	2025-01-27	23/19886	0.0307827858067363	0.0307827858067363	0.0936084714590812	DYNLT1	1	0.434782608695652
CC	GO:0071682	endocytic vesicle lumen	2025-01-27	23/19886	0.0307827858067363	0.0307827858067363	0.0936084714590812	PGLYRP1	1	0.434782608695652
CC	GO:0042611	MHC protein complex	2025-01-27	25/19886	0.0334159969871505	0.0334159969871505	0.0979867580826217	CD74	1	0.4
CC	GO:0098553	lumenal side of endoplasmic reticulum membrane	2025-01-27	29/19886	0.0386617674288996	0.0386617674288996	0.109459813410315	CD74	1	0.344827586206897
CC	GO:0031528	microvillus membrane	2025-01-27	33/19886	0.0438801173380358	0.0438801173380358	0.115923488453992	S100P	1	0.303030303030303
CC	GO:0031672	A band	2025-01-27	34/19886	0.0451804365256584	0.0451804365256584	0.115923488453992	PPP2R5A	1	0.294117647058824
CC	GO:0043596	nuclear replication fork	2025-01-27	34/19886	0.0451804365256584	0.0451804365256584	0.115923488453992	PARP1	1	0.294117647058824
CC	GO:0097386	glial cell projection	2025-01-27	37/19886	0.049071184561303	0.049071184561303	0.121179228413344	AIF1	1	0.27027027027027
MF	GO:0038187	pattern recognition receptor activity	2025-03-27	34/18496	1.61064346977968e-05	1.61064346977968e-05	0.00147501033548245	LY96/PGLYRP1/CLEC4D	3	0.882352941176471
MF	GO:0048306	calcium-dependent protein binding	2025-03-27	79/18496	0.00020373238301588	0.00020373238301588	0.00932879859072712	S100A12/S100P/ANXA1	3	0.379746835443038
MF	GO:0019955	cytokine binding	2025-03-27	145/18496	0.00120246146446553	0.00120246146446553	0.0286375240029651	CD74/IL1R2/CSF1R	3	0.206896551724138
MF	GO:0140375	immune receptor activity	2025-03-27	147/18496	0.00125083438173871	0.00125083438173871	0.0286375240029651	CD74/IL1R2/LILRA5	3	0.204081632653061
MF	GO:1901681	sulfur compound binding	2025-03-27	275/18496	0.00730376873586565	0.00730376873586565	0.079947705047673	DBI/VEGFB/CBS	3	0.109090909090909
MF	GO:0004896	cytokine receptor activity	2025-02-27	96/18496	0.00859981044548068	0.00859981044548068	0.079947705047673	CD74/IL1R2	2	0.208333333333333
MF	GO:0032396	inhibitory MHC class I receptor activity	2025-01-27	10/18496	0.0145057371268033	0.0145057371268033	0.079947705047673	LILRA5	1	1
MF	GO:0050786	RAGE receptor binding	2025-01-27	10/18496	0.0145057371268033	0.0145057371268033	0.079947705047673	S100A12	1	1
MF	GO:0016661	oxidoreductase activity	acting on other nitrogenous compounds as donors	45684	11/18496	0.0159451153101619	0.0159451153101619	0.079947705047673	CBS	1	0.909090909090909
MF	GO:0016813	hydrolase activity	acting on carbon-nitrogen (but not peptide) bonds	in linear amidines	45684	11/18496	0.0159451153101619	0.0159451153101619	0.079947705047673	ARG1	1	0.909090909090909
MF	GO:0050998	nitric-oxide synthase binding	2025-01-27	11/18496	0.0159451153101619	0.0159451153101619	0.079947705047673	CD74	1	0.909090909090909
MF	GO:0019838	growth factor binding	2025-02-27	135/18496	0.0164736653285775	0.0164736653285775	0.079947705047673	IL1R2/CSF1R	2	0.148148148148148
MF	GO:0016810	hydrolase activity	acting on carbon-nitrogen (but not peptide) bonds	45715	136/18496	0.0167046232460589	0.0167046232460589	0.079947705047673	ARG1/PGLYRP1	2	0.147058823529412
MF	GO:0016668	oxidoreductase activity	acting on a sulfur group of donors	NAD(P) as acceptor	45684	12/18496	0.0173824689421137	0.0173824689421137	0.079947705047673	TXN	1	0.833333333333333
MF	GO:0004859	phospholipase inhibitor activity	2025-01-27	13/18496	0.0188178007609064	0.0188178007609064	0.079947705047673	ANXA1	1	0.769230769230769
MF	GO:0005172	vascular endothelial growth factor receptor binding	2025-01-27	13/18496	0.0188178007609064	0.0188178007609064	0.079947705047673	VEGFB	1	0.769230769230769
MF	GO:0035325	Toll-like receptor binding	2025-01-27	13/18496	0.0188178007609064	0.0188178007609064	0.079947705047673	LY96	1	0.769230769230769
MF	GO:0019842	vitamin binding	2025-02-27	150/18496	0.0200824841559737	0.0200824841559737	0.079947705047673	RBP7/CBS	2	0.133333333333333
MF	GO:0061783	peptidoglycan muralytic activity	2025-01-27	14/18496	0.0202511135012329	0.0202511135012329	0.079947705047673	PGLYRP1	1	0.714285714285714
MF	GO:0032393	MHC class I receptor activity	2025-01-27	15/18496	0.021682409894235	0.021682409894235	0.079947705047673	LILRA5	1	0.666666666666667
MF	GO:0019841	retinol binding	2025-01-27	16/18496	0.0231116926675079	0.0231116926675079	0.079947705047673	RBP7	1	0.625
MF	GO:0034987	immunoglobulin receptor binding	2025-01-27	16/18496	0.0231116926675079	0.0231116926675079	0.079947705047673	CLEC4D	1	0.625
MF	GO:0072542	protein phosphatase activator activity	2025-01-27	16/18496	0.0231116926675079	0.0231116926675079	0.079947705047673	PPP2R5A	1	0.625
MF	GO:0000062	fatty-acyl-CoA binding	2025-01-27	17/18496	0.0245389645451042	0.0245389645451042	0.079947705047673	DBI	1	0.588235294117647
MF	GO:0005068	transmembrane receptor protein tyrosine kinase adaptor activity	2025-01-27	17/18496	0.0245389645451042	0.0245389645451042	0.079947705047673	SH2B3	1	0.588235294117647
MF	GO:0055102	lipase inhibitor activity	2025-01-27	17/18496	0.0245389645451042	0.0245389645451042	0.079947705047673	ANXA1	1	0.588235294117647
MF	GO:0098641	cadherin binding involved in cell-cell adhesion	2025-01-27	18/18496	0.0259642282475385	0.0259642282475385	0.079947705047673	ANXA1	1	0.555555555555556
MF	GO:1901567	fatty acid derivative binding	2025-01-27	18/18496	0.0259642282475385	0.0259642282475385	0.079947705047673	DBI	1	0.555555555555556
MF	GO:0016918	retinal binding	2025-01-27	19/18496	0.0273874864917921	0.0273874864917921	0.079947705047673	RBP7	1	0.526315789473684
MF	GO:0019211	phosphatase activator activity	2025-01-27	19/18496	0.0273874864917921	0.0273874864917921	0.079947705047673	PPP2R5A	1	0.526315789473684
MF	GO:0042834	peptidoglycan binding	2025-01-27	19/18496	0.0273874864917921	0.0273874864917921	0.079947705047673	PGLYRP1	1	0.526315789473684
MF	GO:0120227	acyl-CoA binding	2025-01-27	20/18496	0.0288087419913167	0.0288087419913167	0.079947705047673	DBI	1	0.5
MF	GO:1904047	S-adenosyl-L-methionine binding	2025-01-27	20/18496	0.0288087419913167	0.0288087419913167	0.079947705047673	CBS	1	0.5
MF	GO:0008373	sialyltransferase activity	2025-01-27	21/18496	0.0302279974560403	0.0302279974560403	0.0814190643552789	ST6GAL1	1	0.476190476190476
MF	GO:0003950	NAD+ ADP-ribosyltransferase activity	2025-01-27	23/18496	0.0330605191031962	0.0330605191031962	0.0841013205256745	PARP1	1	0.434782608695652
MF	GO:1990404	NAD+-protein ADP-ribosyltransferase activity	2025-01-27	23/18496	0.0330605191031962	0.0330605191031962	0.0841013205256745	PARP1	1	0.434782608695652
MF	GO:0005537	mannose binding	2025-01-27	25/18496	0.0358850730423504	0.0358850730423504	0.0864820319857199	CLEC4D	1	0.4
MF	GO:0070412	R-SMAD binding	2025-01-27	25/18496	0.0358850730423504	0.0358850730423504	0.0864820319857199	PARP1	1	0.4
MF	GO:0015035	protein-disulfide reductase activity	2025-01-27	27/18496	0.0387016808264786	0.0387016808264786	0.0886064797869379	TXN	1	0.37037037037037
MF	GO:0023026	MHC class II protein complex binding	2025-01-27	27/18496	0.0387016808264786	0.0387016808264786	0.0886064797869379	CD74	1	0.37037037037037
MF	GO:0005539	glycosaminoglycan binding	2025-02-27	240/18496	0.0475800060234967	0.0475800060234967	0.103370946831082	PGLYRP1/VEGFB	2	0.0833333333333333
MF	GO:0015036	disulfide oxidoreductase activity	2025-01-27	34/18496	0.0484975419595781	0.0484975419595781	0.103370946831082	TXN	1	0.294117647058824
