# Supplementary material for: Identification and experimental validation of CD74, PGLYRP1, and TXN as potential biomarkers in rheumatoid arthritis: an integrative bulk and ScRNA-seq study
Source: Front Immunol. 2026 Jun 23;17:1824952. doi: 10.3389/fimmu.2026.1824952 (PMC13337702; doi:10.3389/fimmu.2026.1824952)
Supplement: Supplementary file 7 [file Table3.xlsx]

## Sheet: 03.KEGG
	ID	Description	GeneRatio	BgRatio	pvalue	p.adjust	qvalue	geneID	Count
hsa05418	hsa05418	Fluid shear stress and atherosclerosis	2025-03-20	142/9436	0.00315289284008314	0.00315289284008314	0.150669337321603	TXN/MMP9/IL1R2	3
hsa05202	hsa05202	Transcriptional misregulation in cancer	2025-03-20	201/9436	0.00830908763433336	0.00830908763433336	0.150669337321603	MMP9/IL1R2/CSF1R	3
hsa01230	hsa01230	Biosynthesis of amino acids	2025-02-20	75/9436	0.0107965087508584	0.0107965087508584	0.150669337321603	ARG1/CBS	2
hsa05132	hsa05132	Salmonella infection	2025-03-20	251/9436	0.015170190966298	0.015170190966298	0.150669337321603	TXN/LY96/DYNLT1	3
hsa04640	hsa04640	Hematopoietic cell lineage	2025-02-20	100/9436	0.018659687983766	0.018659687983766	0.150669337321603	IL1R2/CSF1R	2
hsa05146	hsa05146	Amoebiasis	2025-02-20	103/9436	0.0197270468327794	0.0197270468327794	0.150669337321603	ARG1/IL1R2	2
hsa04064	hsa04064	NF-kappa B signaling pathway	2025-02-20	105/9436	0.0204527272459447	0.0204527272459447	0.150669337321603	PARP1/LY96	2
hsa05215	hsa05215	Prostate cancer	2025-02-20	106/9436	0.0208197629753488	0.0208197629753488	0.150669337321603	MMP9/IL1R2	2
hsa04722	hsa04722	Neurotrophin signaling pathway	2025-02-20	120/9436	0.0262447478632128	0.0262447478632128	0.168825863447568	SH2B3/MAGED1	2
hsa04926	hsa04926	Relaxin signaling pathway	2025-02-20	130/9436	0.0304352744164402	0.0304352744164402	0.176204220305706	MMP9/VEGFB	2
hsa04380	hsa04380	Osteoclast differentiation	2025-02-20	143/9436	0.0362547594602508	0.0362547594602508	0.189767552684205	LILRA5/CSF1R	2
hsa04151	hsa04151	PI3K-Akt signaling pathway	2025-03-20	362/9436	0.039333638192726	0.039333638192726	0.189767552684205	VEGFB/PPP2R5A/CSF1R	3
hsa00220	hsa00220	Arginine biosynthesis	2025-01-20	23/9436	0.0476838867904636	0.0476838867904636	0.212357390564818	ARG1	1
