# Supplementary material for: Identification and experimental validation of CD74, PGLYRP1, and TXN as potential biomarkers in rheumatoid arthritis: an integrative bulk and ScRNA-seq study
Source: Front Immunol. 2026 Jun 23;17:1824952. doi: 10.3389/fimmu.2026.1824952 (PMC13337702; doi:10.3389/fimmu.2026.1824952)
Supplement: Supplementary file 8 [file Table4.xlsx]

## Sheet: 04.diff_Correlaion
	Var1	Var2	value	pvalue
1	CD74	Activated dendritic cell	-0.540441	0.00116712931759411
2	CD74	CD56bright natural killer cell	0.363970588235294	0.0373190436765325
3	CD74	CD56dim natural killer cell	0.656751336898396	3.30991773909162e-05
4	CD74	Gamma delta T cell	-0.374332	0.0318590198694295
5	CD74	Macrophage	-0.18516	0.302256270273499
6	CD74	Mast cell	-0.531417	0.00146087246078186
7	CD74	Natural killer cell	0.0875668449197861	0.627981597031518
8	CD74	Neutrophil	-0.692848	7.87746119979005e-06
9	PGLYRP1	Activated dendritic cell	0.506016042780749	0.00266126040419667
10	PGLYRP1	CD56bright natural killer cell	-0.225267	0.207510230276975
11	PGLYRP1	CD56dim natural killer cell	-0.54746	0.000975873836098762
12	PGLYRP1	Gamma delta T cell	0.139705882352941	0.438092401163361
13	PGLYRP1	Macrophage	0.553810160427808	0.000827172388938369
14	PGLYRP1	Mast cell	0.620320855614973	0.000117722087384031
15	PGLYRP1	Natural killer cell	-0.167447	0.351638028610641
16	PGLYRP1	Neutrophil	0.451871657754011	0.00829305383025081
17	TXN	Activated dendritic cell	0.300133689839572	0.0896903324924285
18	TXN	CD56bright natural killer cell	-0.313503	0.0756360643697147
19	TXN	CD56dim natural killer cell	-0.757353	3.36179736937225e-07
20	TXN	Gamma delta T cell	0.554812834224599	0.000805617550362125
21	TXN	Macrophage	0.417446524064171	0.0156447691432011
22	TXN	Mast cell	0.24298128342246	0.173033099012104
23	TXN	Natural killer cell	-0.428142	0.0129313331737793
24	TXN	Neutrophil	0.462901069518717	0.00667454349685892
