# Supplementary material for: Identification and experimental validation of CD74, PGLYRP1, and TXN as potential biomarkers in rheumatoid arthritis: an integrative bulk and ScRNA-seq study
Source: Front Immunol. 2026 Jun 23;17:1824952. doi: 10.3389/fimmu.2026.1824952 (PMC13337702; doi:10.3389/fimmu.2026.1824952)
Supplement: Supplementary file 9 [file Table5.xlsx]

## Sheet: gene2mir
ID	Accession	Target	TargetID	Experiment	Literature	Tissue
hsa-let-7a-5p	MIMAT0000062	CD74	972	PAR-CLIP	37986224	Unspecified
hsa-let-7a-5p	MIMAT0000062	TXN	7295	Chimeric fragments	37986224	Unspecified
hsa-let-7b-5p	MIMAT0000063	CD74	972	PAR-CLIP	37986224	Unspecified
hsa-let-7b-5p	MIMAT0000063	TXN	7295	Microarrays, Chimeric fragments	37986224	Unspecified
hsa-let-7c-5p	MIMAT0000064	CD74	972	PAR-CLIP	22100165	Unspecified
hsa-let-7c-5p	MIMAT0000064	TXN	7295	Chimeric fragments	37986224	Unspecified
hsa-let-7d-5p	MIMAT0000065	CD74	972	PAR-CLIP	22100165|22291592|27292025	Unspecified
hsa-let-7e-5p	MIMAT0000066	CD74	972	PAR-CLIP	22100165|22291592|24668909	Unspecified
hsa-let-7f-5p	MIMAT0000067	CD74	972	PAR-CLIP	37986224	Unspecified
hsa-let-7f-5p	MIMAT0000067	TXN	7295	Chimeric fragments	37986224	Unspecified
hsa-miR-16-5p	MIMAT0000069	PGLYRP1	8993	CLASH	23622248	Unspecified
hsa-miR-16-5p	MIMAT0000069	TXN	7295	Microarrays	37986224	Unspecified
hsa-miR-17-5p	MIMAT0000070	TXN	7295	PAR-CLIP//HITS-CLIP	37986224|22100165|22291592|23313552|24389009|24668909|26701625|30455455|27150721	Unspecified
hsa-miR-20a-5p	MIMAT0000075	TXN	7295	PAR-CLIP//HITS-CLIP	37986224|22100165|22291592|24389009|23313552|24668909|27150721|26701625|30455455	Unspecified
hsa-miR-21-5p	MIMAT0000076	TXN	7295	PAR-CLIP	26701625	Unspecified
hsa-miR-22-3p	MIMAT0000077	CD74	972	PAR-CLIP	22291592	Unspecified
hsa-miR-23a-3p	MIMAT0000078	CD74	972	PAR-CLIP	22291592	Unspecified
hsa-miR-23a-3p	MIMAT0000078	TXN	7295	HITS-CLIP	24906430	Unspecified
hsa-miR-24-3p	MIMAT0000080	CD74	972	PAR-CLIP	37986224|22291592|23592263	Unspecified
hsa-miR-25-3p	MIMAT0000081	CD74	972	PAR-CLIP	24668909	Unspecified
hsa-miR-26a-5p	MIMAT0000082	TXN	7295	HITS-CLIP	37986224|24389009|26061048|30455455	Unspecified
hsa-miR-26b-5p	MIMAT0000083	TXN	7295	HITS-CLIP	23313552|24038734	Unspecified
hsa-miR-33a-5p	MIMAT0000091	CD74	972	PAR-CLIP	22291592	Unspecified
hsa-miR-92a-3p	MIMAT0000092	TXN	7295	PAR-CLIP//HITS-CLIP//qCLASH	22100165|24389009|22291592|22927820|23313552|26061048|24906430|27150721|26701625|30455455|27292025|33956915	Unspecified
hsa-miR-93-5p	MIMAT0000093	TXN	7295	PAR-CLIP, Chimeric fragments//PAR-CLIP//Chimeric fragments	37986224|22100165|22291592|24668909|24857550	Unspecified
hsa-miR-95-3p	MIMAT0000094	CD74	972	PAR-CLIP	20371350|22012620|22291592|23446348|24398324	Unspecified
hsa-miR-98-5p	MIMAT0000096	CD74	972	PAR-CLIP	37986224|27292025	Unspecified
hsa-miR-103a-3p	MIMAT0000101	CD74	972	PAR-CLIP	22291592|24668909	Unspecified
hsa-miR-103a-3p	MIMAT0000101	TXN	7295	PAR-CLIP	26701625	Unspecified
hsa-miR-106a-5p	MIMAT0000103	TXN	7295	HITS-CLIP, PAR-CLIP//PAR-CLIP//HITS-CLIP	37986224|22100165|22291592|23313552|24389009|24668909|30455455	Unspecified
hsa-miR-196a-5p	MIMAT0000226	CD74	972	PAR-CLIP	22100165|22291592|23592263|24668909	Unspecified
hsa-miR-196a-5p	MIMAT0000226	TXN	7295	PAR-CLIP	27292025	Unspecified
hsa-miR-197-3p	MIMAT0000227	TXN	7295	HITS-CLIP	37986224	Unspecified
hsa-miR-139-5p	MIMAT0000250	TXN	7295	HITS-CLIP	24389009	Unspecified
hsa-miR-7-5p	MIMAT0000252	CD74	972	HITS-CLIP//PAR-CLIP	37986224|22100165|22291592|23592263|24668909	Unspecified
hsa-miR-34a-5p	MIMAT0000255	CD74	972	PAR-CLIP	22291592|23592263	Unspecified
hsa-miR-34a-5p	MIMAT0000255	TXN	7295	HITS-CLIP	24038734|24389009|24906430	Unspecified
hsa-miR-181a-5p	MIMAT0000256	TXN	7295	HITS-CLIP	23313552|24038734|24906430|26061048|27150721|27418678	Unspecified
hsa-miR-182-5p	MIMAT0000259	TXN	7295	Biotin-Microarrays//PAR-CLIP//qCLASH	37986224|20371350|22100165|23592263|24668909|26701625|34914716|27292025|23249749	Unspecified
hsa-miR-183-5p	MIMAT0000261	CD74	972	PAR-CLIP	22291592|24668909	Unspecified
hsa-miR-183-5p	MIMAT0000261	TXN	7295	PAR-CLIP//HITS-CLIP	22100165|23313552|23592263|24668909|26701625|24906430|26962949|27150721|26061048	Unspecified
hsa-miR-221-3p	MIMAT0000278	TXN	7295	HITS-CLIP	23313552|24038734|26061048	Unspecified
hsa-miR-222-3p	MIMAT0000279	TXN	7295	CLASH	23622248	Unspecified
hsa-let-7g-5p	MIMAT0000414	CD74	972	PAR-CLIP	37986224	Unspecified
hsa-let-7g-5p	MIMAT0000414	TXN	7295	Chimeric fragments	37986224	Unspecified
hsa-let-7i-5p	MIMAT0000415	CD74	972	PAR-CLIP	37986224	Unspecified
hsa-let-7i-5p	MIMAT0000415	TXN	7295	Chimeric fragments	37986224	Unspecified
hsa-miR-1-3p	MIMAT0000416	TXN	7295	AGO-IP, RPF-Seq, RNA-Seq, Microarrays//HITS-CLIP//R-Seq//Microarrays//RPF-Seq//AGO-IP	37986224|24389009|24906430|25263593|18668040|18461144	Unspecified
hsa-miR-23b-3p	MIMAT0000418	CD74	972	PAR-CLIP	22291592	Unspecified
hsa-miR-23b-3p	MIMAT0000418	TXN	7295	RNA-Seq//R-Seq	37986224|23580553	Unspecified
hsa-miR-124-3p	MIMAT0000422	CD74	972	Microarrays	37986224	Unspecified
hsa-miR-124-3p	MIMAT0000422	TXN	7295	Other, Microarrays	37986224	Unspecified
hsa-miR-128-3p	MIMAT0000424	TXN	7295	R-Seq	36357926	Unspecified
hsa-miR-138-5p	MIMAT0000430	TXN	7295	HITS-CLIP	24389009	Unspecified
hsa-miR-140-5p	MIMAT0000431	CD74	972	PAR-CLIP	22291592	Unspecified
hsa-miR-191-5p	MIMAT0000440	CD74	972	PAR-CLIP	20371350|22012620|22100165|22291592|23446348|24398324	Unspecified
hsa-miR-191-5p	MIMAT0000440	TXN	7295	HITS-CLIP	23313552|24038734|24906430|26061048|27150721|27418678	Unspecified
hsa-miR-9-3p	MIMAT0000442	CD74	972	PAR-CLIP	22291592|24668909	Unspecified
hsa-miR-126-3p	MIMAT0000445	CD74	972	Microarrays	37986224	Unspecified
hsa-miR-126-3p	MIMAT0000445	TXN	7295	Microarrays	37986224	Unspecified
hsa-miR-146a-5p	MIMAT0000449	CD74	972	PAR-CLIP	24668909	Unspecified
hsa-miR-146a-5p	MIMAT0000449	TXN	7295	HITS-CLIP	23313552	Unspecified
hsa-miR-149-5p	MIMAT0000450	TXN	7295	CLASH	23622248	Unspecified
hsa-miR-206	MIMAT0000462	TXN	7295	HITS-CLIP	27418678	Unspecified
hsa-miR-200c-3p	MIMAT0000617	TXN	7295	qCLASH	33956915	Unspecified
hsa-miR-155-5p	MIMAT0000646	PGLYRP1	8993	Microarrays	37986224	Unspecified
hsa-miR-155-5p	MIMAT0000646	TXN	7295	PAR-CLIP	37986224	Unspecified
hsa-miR-106b-5p	MIMAT0000680	TXN	7295	PAR-CLIP//HITS-CLIP	37986224|22100165|22291592|23313552|24389009|24668909|30455455|27150721	Unspecified
hsa-miR-34c-5p	MIMAT0000686	CD74	972	PAR-CLIP	27292025	Unspecified
hsa-miR-301a-3p	MIMAT0000688	TXN	7295	PAR-CLIP	26701625	Unspecified
hsa-miR-99b-5p	MIMAT0000689	TXN	7295	PAR-CLIP	27292025	Unspecified
hsa-miR-302c-3p	MIMAT0000717	CD74	972	PAR-CLIP	22100165|22291592	Unspecified
hsa-miR-374a-5p	MIMAT0000727	TXN	7295	Chimeric fragments	37986224|24857550	Unspecified
hsa-miR-151a-3p	MIMAT0000757	TXN	7295	HITS-CLIP	24389009|26061048	Unspecified
hsa-miR-338-3p	MIMAT0000763	CD74	972	PAR-CLIP	22291592	Unspecified
hsa-miR-335-5p	MIMAT0000765	CD74	972	PAR-CLIP	20371350	Unspecified
hsa-miR-335-5p	MIMAT0000765	PGLYRP1	8993	Microarray//Microarrays	18185580	Unspecified
hsa-miR-423-3p	MIMAT0001340	CD74	972	PAR-CLIP	22100165|22291592|23592263	Unspecified
hsa-miR-409-3p	MIMAT0001639	TXN	7295	HITS-CLIP	37986224|24389009	Unspecified
hsa-miR-193b-3p	MIMAT0002819	CD74	972	PAR-CLIP	24668909	Unspecified
hsa-miR-525-3p	MIMAT0002839	TXN	7295	2D-DIGE, Luciferase Reporter Assay//2D-DIGE//Luciferase Reporter Assay	37986224|24147004	Unspecified
hsa-miR-505-3p	MIMAT0002876	TXN	7295	HITS-CLIP//PAR-CLIP	23313552|27292025	Unspecified
hsa-miR-92b-3p	MIMAT0003218	TXN	7295	PAR-CLIP//HITS-CLIP	20371350|22100165|22291592|22927820|23313552|24389009|26061048|24668909|24906430|27150721|26701625|30455455	Unspecified
hsa-miR-576-5p	MIMAT0003241	CD74	972	PAR-CLIP	24668909	Unspecified
hsa-miR-577	MIMAT0003242	CD74	972	PAR-CLIP	22100165	Unspecified
hsa-miR-603	MIMAT0003271	TXN	7295	RNA-Seq	37986224	Unspecified
hsa-miR-625-5p	MIMAT0003294	CD74	972	PAR-CLIP	22291592	Unspecified
hsa-miR-33b-5p	MIMAT0003301	CD74	972	PAR-CLIP	22291592	Unspecified
hsa-miR-652-3p	MIMAT0003322	TXN	7295	HITS-CLIP//PAR-CLIP	22927820|23313552|24389009|26701625|24906430|27150721|26061048|26962949	Unspecified
hsa-miR-671-5p	MIMAT0003880	CD74	972	PAR-CLIP	22100165|22291592|24668909	Unspecified
hsa-miR-767-5p	MIMAT0003882	TXN	7295	PAR-CLIP	27292025	Unspecified
hsa-let-7f-1-3p	MIMAT0004486	TXN	7295	HITS-CLIP	23313552	Unspecified
hsa-miR-21-3p	MIMAT0004494	TXN	7295	PAR-CLIP	27292025	Unspecified
hsa-miR-33a-3p	MIMAT0004506	TXN	7295	HITS-CLIP	37986224	Unspecified
hsa-miR-92a-1-5p	MIMAT0004507	CD74	972	HITS-CLIP//PAR-CLIP	37986224|22100165|22291592	Unspecified
hsa-miR-93-3p	MIMAT0004509	CD74	972	HITS-CLIP	37986224	Unspecified
hsa-miR-30c-2-3p	MIMAT0004550	CD74	972	PAR-CLIP	27292025	Unspecified
hsa-let-7i-3p	MIMAT0004585	CD74	972	PAR-CLIP	22291592	Unspecified
hsa-miR-15b-3p	MIMAT0004586	CD74	972	PAR-CLIP	22291592|24668909	Unspecified
hsa-miR-27b-5p	MIMAT0004588	CD74	972	PAR-CLIP	22291592	Unspecified
hsa-miR-30b-3p	MIMAT0004589	TXN	7295	HITS-CLIP	24906430	Unspecified
hsa-miR-125b-1-3p	MIMAT0004592	TXN	7295	PAR-CLIP	23592263|26701625	Unspecified
hsa-miR-144-5p	MIMAT0004600	TXN	7295	HITS-CLIP	23313552|27418678	Unspecified
hsa-miR-29c-5p	MIMAT0004673	TXN	7295	HITS-CLIP	37986224	Unspecified
hsa-miR-30c-1-3p	MIMAT0004674	CD74	972	PAR-CLIP	24668909	Unspecified
hsa-miR-340-5p	MIMAT0004692	TXN	7295	R-Seq	34181735	Unspecified
hsa-miR-148b-5p	MIMAT0004699	CD74	972	PAR-CLIP	22291592	Unspecified
hsa-miR-335-3p	MIMAT0004703	TXN	7295	PAR-CLIP//sR-Seq	27292025|33184237	Unspecified
hsa-miR-423-5p	MIMAT0004748	CD74	972	PAR-CLIP	22291592|24668909	Unspecified
hsa-miR-423-5p	MIMAT0004748	TXN	7295	HITS-CLIP//PAR-CLIP	26061048|27292025	Unspecified
hsa-miR-193b-5p	MIMAT0004767	TXN	7295	PAR-CLIP	22100165	Unspecified
hsa-miR-505-5p	MIMAT0004776	CD74	972	PAR-CLIP	37986224	Unspecified
hsa-miR-92b-5p	MIMAT0004792	TXN	7295	PAR-CLIP	22100165	Unspecified
hsa-miR-548c-5p	MIMAT0004806	TXN	7295	PAR-CLIP	37986224	Unspecified
hsa-miR-629-5p	MIMAT0004810	TXN	7295	PAR-CLIP//HITS-CLIP	22100165|26061048|24906430|26962949|27150721	Unspecified
hsa-miR-548d-5p	MIMAT0004812	TXN	7295	PAR-CLIP	37986224	Unspecified
hsa-miR-671-3p	MIMAT0004819	CD74	972	PAR-CLIP	24668909	Unspecified
hsa-miR-450b-5p	MIMAT0004909	TXN	7295	HITS-CLIP	23313552	Unspecified
hsa-miR-876-3p	MIMAT0004925	TXN	7295	HITS-CLIP	24389009|30455455	Unspecified
hsa-miR-877-5p	MIMAT0004949	CD74	972	PAR-CLIP	22291592|24668909	Unspecified
hsa-miR-877-5p	MIMAT0004949	TXN	7295	PAR-CLIP	22100165|23592263	Unspecified
hsa-miR-374b-5p	MIMAT0004955	TXN	7295	Chimeric fragments	37986224|24857550	Unspecified
hsa-miR-1226-3p	MIMAT0005577	TXN	7295	HITS-CLIP	37986224	Unspecified
hsa-miR-320b	MIMAT0005792	CD74	972	PAR-CLIP	22291592	Unspecified
hsa-miR-320b	MIMAT0005792	TXN	7295	HITS-CLIP	24906430	Unspecified
hsa-miR-320c	MIMAT0005793	CD74	972	PAR-CLIP	22291592	Unspecified
hsa-miR-320c	MIMAT0005793	TXN	7295	HITS-CLIP	24389009	Unspecified
hsa-miR-1271-5p	MIMAT0005796	TXN	7295	R-Seq	32325711	Unspecified
hsa-miR-1301-3p	MIMAT0005797	TXN	7295	CLASH	23622248	Unspecified
hsa-miR-548f-3p	MIMAT0005895	TXN	7295	HITS-CLIP	37986224	Unspecified
hsa-miR-1277-3p	MIMAT0005933	TXN	7295	HITS-CLIP//PAR-CLIP	37986224|20371350	Unspecified
hsa-miR-2110	MIMAT0010133	CD74	972	PAR-CLIP	37986224|22291592	Unspecified
hsa-miR-151b	MIMAT0010214	CD74	972	PAR-CLIP	24668909	Unspecified
hsa-miR-3121-3p	MIMAT0014983	TXN	7295	PAR-CLIP	22100165	Unspecified
hsa-miR-378b	MIMAT0014999	CD74	972	PAR-CLIP	20371350	Unspecified
hsa-miR-548w	MIMAT0015060	TXN	7295	PAR-CLIP	37986224	Unspecified
hsa-miR-3184-5p	MIMAT0015064	TXN	7295	PAR-CLIP	27292025	Unspecified
hsa-miR-3652	MIMAT0018072	TXN	7295	PAR-CLIP	27292025	Unspecified
hsa-miR-3934-5p	MIMAT0018349	TXN	7295	PAR-CLIP	22100165	Unspecified
hsa-miR-378f	MIMAT0018932	CD74	972	PAR-CLIP	22100165|22291592	Unspecified
hsa-miR-378g	MIMAT0018937	TXN	7295	PAR-CLIP	22100165	Unspecified
hsa-miR-3940-5p	MIMAT0019229	TXN	7295	PAR-CLIP	22100165	Unspecified
hsa-miR-4662a-5p	MIMAT0019731	TXN	7295	PAR-CLIP	22100165	Unspecified
hsa-miR-1343-3p	MIMAT0019776	CD74	972	RNA-Seq//R-Seq	37986224|26542979	Unspecified
hsa-miR-1343-3p	MIMAT0019776	TXN	7295	RNA-Seq	37986224	Unspecified
hsa-miR-5701	MIMAT0022494	TXN	7295	HITS-CLIP	27150721	Unspecified
hsa-miR-561-5p	MIMAT0022706	TXN	7295	HITS-CLIP	23313552|24038734|24906430|26061048|27150721	Unspecified
hsa-miR-3184-3p	MIMAT0022731	TXN	7295	PAR-CLIP	27292025	Unspecified
hsa-miR-548o-5p	MIMAT0022738	TXN	7295	PAR-CLIP	37986224	Unspecified
hsa-miR-548am-5p	MIMAT0022740	TXN	7295	PAR-CLIP	37986224	Unspecified
hsa-miR-889-5p	MIMAT0026719	TXN	7295	PAR-CLIP	22100165	Unspecified
hsa-miR-6882-5p	MIMAT0027664	TXN	7295	PAR-CLIP	22100165	Unspecified
hsa-miR-7706	MIMAT0030021	CD74	972	PAR-CLIP	22291592	Unspecified
hsa-miR-1273h-5p	MIMAT0030415	CD74	972	PAR-CLIP	22291592	Unspecified
hsa-miR-6516-3p	MIMAT0030418	CD74	972	PAR-CLIP	22291592	Unspecified
hsa-miR-12135	MIMAT0049031	TXN	7295	HITS-CLIP	26061048	Unspecified
hsa-miR-320a-3p	MIMAT0000510	CD74	972	PAR-CLIP	22291592	Unspecified
hsa-miR-320a-3p	MIMAT0000510	TXN	7295	HITS-CLIP	24389009	Unspecified
