# Supplementary material for: Identification and experimental validation of CD74, PGLYRP1, and TXN as potential biomarkers in rheumatoid arthritis: an integrative bulk and ScRNA-seq study
Source: Front Immunol. 2026 Jun 23;17:1824952. doi: 10.3389/fimmu.2026.1824952 (PMC13337702; doi:10.3389/fimmu.2026.1824952)
Supplement: Supplementary file 10 [file Table6.xlsx]

## Sheet: Drugs
Term	Overlap	P.value	Adjusted.P.value	Old.P.value	Old.Adjusted.P.value	Odds.Ratio	Combined.Score	Genes
SODIUM CHROMATE	2025-01-14	0.00209859705054957	0.0269723435722572	0	0	768.615384615385	4739.65618438129	TXN
Diphenylcyclopropenone	2025-01-18	0.00269766032668885	0.0269723435722572	0	0	587.647058823529	3476.15003346063	TXN
selegiline	2025-01-19	0.00284738877757407	0.0269723435722572	0	0	554.972222222222	3252.88805695113	TXN
Bergamottin	2025-01-19	0.00284738877757407	0.0269723435722572	0	0	554.972222222222	3252.88805695113	CD74
cytochalasin D	2025-01-20	0.00299710227697048	0.0269723435722572	0	0	525.736842105263	3054.58854972563	TXN
salicylic acid	2025-01-20	0.00299710227697048	0.0269723435722572	0	0	525.736842105263	3054.58854972563	TXN
Manumycin A	2025-01-20	0.00299710227697048	0.0269723435722572	0	0	525.736842105263	3054.58854972563	TXN
acetate	2025-01-21	0.00314680082428191	0.0269723435722572	0	0	499.425	2877.37168963486	TXN
Nobiletin	2025-01-21	0.00314680082428191	0.0269723435722572	0	0	499.425	2877.37168963486	CD74
gambogic acid	2025-01-22	0.003296484417552	0.0269723435722572	0	0	475.619047619048	2718.11467997229	TXN
HYPOCHLOROUS ACID	2025-01-22	0.003296484417552	0.0269723435722572	0	0	475.619047619048	2718.11467997229	TXN
naftopidil	2025-01-22	0.003296484417552	0.0269723435722572	0	0	475.619047619048	2718.11467997229	TXN
sisomicin	2025-01-23	0.00344615305630759	0.0269723435722572	0	0	453.977272727273	2574.27663877793	TXN
Chlormethine hydrochloride	2025-01-24	0.00359580673873441	0.0269723435722572	0	0	434.217391304348	2443.76979314669	TXN
estropipate	2025-01-24	0.00359580673873441	0.0269723435722572	0	0	434.217391304348	2443.76979314669	TXN
ifosfamide	2025-01-24	0.00359580673873441	0.0269723435722572	0	0	434.217391304348	2443.76979314669	TXN
benzthiazide	2025-01-25	0.0037454454654532	0.0269723435722572	0	0	416.104166666667	2324.86332492857	TXN
propantheline bromide	2025-01-27	0.00404467804622706	0.0269723435722572	0	0	384.057692307692	2116.29358166937	TXN
L-cystathionine	2025-01-27	0.00404467804622706	0.0269723435722572	0	0	384.057692307692	2116.29358166937	TXN
nicotinic acid	2025-01-27	0.00404467804622706	0.0269723435722572	0	0	384.057692307692	2116.29358166937	TXN
benzoic acid	2025-01-27	0.00404467804622706	0.0269723435722572	0	0	384.057692307692	2116.29358166937	TXN
SODIUM HYDROXIDE	2025-01-29	0.00434385079686094	0.0269723435722572	0	0	356.589285714286	1939.48700111416	TXN
ICN 1229	2025-01-29	0.00434385079686094	0.0269723435722572	0	0	356.589285714286	1939.48700111416	TXN
phosphatidylcholines	2025-01-29	0.00434385079686094	0.0269723435722572	0	0	356.589285714286	1939.48700111416	TXN
BUTHIONINE SULFOXIMINE	2025-01-30	0.00449341473423012	0.0269723435722572	0	0	344.275862068966	1860.86004091357	TXN
Menadione sodium bisulfite	2025-01-31	0.00464296371323848	0.0269723435722572	0	0	332.783333333333	1787.84597380293	TXN
metronidazole	2025-01-31	0.00464296371323848	0.0269723435722572	0	0	332.783333333333	1787.84597380293	TXN
141-05-9	1/32	0.00479249773479363	0.0269723435722572	0	0	322.032258064516	1719.87882569562	TXN
TERT-BUTYL HYDROPEROXIDE	1/33	0.0049420167963793	0.0269723435722572	0	0	311.953	1656.46540769326	TXN
rosavin	1/33	0.0049420167963793	0.0269723435722572	0	0	311.953	1656.46540769326	TXN
Disodium selenite	1/33	0.0049420167963793	0.0269723435722572	0	0	311.953	1656.46540769326	TXN
diazinon	1/34	0.00509152090098156	0.0269723435722572	0	0	302.484848484848	1597.17405140703	TXN
1,2-Benzisothiazol-3(2H)-one	1/34	0.00509152090098156	0.0269723435722572	0	0	302.484848484848	1597.17405140703	TXN
ACROLEIN	1/36	0.00539048423315445	0.0269723435722572	0	0	285.171428571429	1489.48460880267	TXN
hyoscyamine	1/36	0.00539048423315445	0.0269723435722572	0	0	285.171428571429	1489.48460880267	TXN
Linalool	1/36	0.00539048423315445	0.0269723435722572	0	0	285.171428571429	1489.48460880267	TXN
oxolinic acid	1/36	0.00539048423315445	0.0269723435722572	0	0	285.171428571429	1489.48460880267	TXN
sodium benzoate	1/37	0.00553994346161035	0.0269723435722572	0	0	277.236111111111	1440.45534176172	TXN
pyrantel	1/39	0.00583881704612273	0.0269723435722572	0	0	262.618421052632	1350.70617046735	TXN
spermidine	1/39	0.00583881704612273	0.0269723435722572	0	0	262.618421052632	1350.70617046735	TXN
C2-ceramide	1/39	0.00583881704612273	0.0269723435722572	0	0	262.618421052632	1350.70617046735	TXN
1-chloro-2,4-dinitrobenzene	1/41	0.00613763080051258	0.0269723435722572	0	0	249.463	1270.59146099404	TXN
CHLOROGENIC ACID	1/41	0.00613763080051258	0.0269723435722572	0	0	249.463	1270.59146099404	TXN
arsenite	1/41	0.00613763080051258	0.0269723435722572	0	0	249.463	1270.59146099404	TXN
atenolol	1/43	0.00643638472731579	0.0269723435722572	0	0	237.559523809524	1198.67505967293	TXN
deferoxamine	1/44	0.00658573925675946	0.0269723435722572	0	0	232.023255813953	1165.41770566619	TXN
pentetrazol	1/44	0.00658573925675946	0.0269723435722572	0	0	232.023255813953	1165.41770566619	TXN
pomiferin	1/46	0.00688440344825683	0.0269723435722572	0	0	221.688888888889	1103.67742297314	TXN
CHROMIUM	1/46	0.00688440344825683	0.0269723435722572	0	0	221.688888888889	1103.67742297314	TXN
Dithiothreitol	1/46	0.00688440344825683	0.0269723435722572	0	0	221.688888888889	1103.67742297314	TXN
benserazide	1/47	0.00703371311091952	0.0269723435722572	0	0	216.858695652174	1074.97734402388	TXN
carbamazepine	1/47	0.00703371311091952	0.0269723435722572	0	0	216.858695652174	1074.97734402388	TXN
isoniazid	1/47	0.00703371311091952	0.0269723435722572	0	0	216.858695652174	1074.97734402388	TXN
primidone	1/48	0.0071830078183245	0.0269723435722572	0	0	212.234042553192	1047.59510101556	TXN
propionic acid	1/49	0.00733228757304079	0.0269723435722572	0	0	207.802083333333	1021.44443446465	TXN
Osajin	1/49	0.00733228757304079	0.0269723435722572	0	0	207.802083333333	1021.44443446465	TXN
506-26-3	1/50	0.00748155237341628	0.027038592788136	0	0	203.551020408163	996.446357764973	TXN
zidovudine	1/55	0.00822765208709083	0.028288957349194	0	0	184.657407407407	886.402567873523	TXN
chenodeoxycholic acid	1/56	0.00837682717621764	0.028288957349194	0	0	181.290909090909	866.985	TXN
Methyl viologen	1/56	0.00837682717621764	0.028288957349194	0	0	181.290909090909	866.985	TXN
nilutamide	1/56	0.00837682717621764	0.028288957349194	0	0	181.290909090909	866.985	TXN
Puerarin	1/58	0.00867513250274921	0.0288238273478442	0	0	174.912280701754	830.360139497581	TXN
chlorophyll a	1/60	0.00897337803301339	0.0293415218222343	0	0	168.966101694915	796.42055134622	TXN
Sodium dodecyl sulfate	1/61	0.00912247837612096	0.0293629772731393	0	0	166.141666666667	780.369694450321	TXN
cefotiam	1/62	0.00927156377294136	0.0293837251880911	0	0	163.409836065574	764.889287135438	TXN
MERCURY	1/66	0.00986775589382722	0.0307978195727595	0	0	153.323076923077	708.119996336647	TXN
chlortetracycline	1/67	0.0100167665600723	0.0307978195727595	0	0	150.992424242424	695.092860072288	TXN
nitrofural	1/71	0.0106126597969387	0.0321288221016313	0	0	142.335714285714	647.016548147989	TXN
iodine	1/76	0.0113571901659932	0.0334225882027801	0	0	132.813333333333	594.725388571662	TXN
Arsenenous acid	2/1283	0.0118097155719408	0.0341017234194039	0	0	29.2209211553474	129.706781304756	CD74;TXN
biotin	1/81	0.012101347079867	0.0341017234194039	0	0	124.481	549.514822983903	TXN
ebselen	1/82	0.012250133655514	0.0341017234194039	0	0	122.938271604938	541.201125183315	TXN
MANGANESE	1/82	0.012250133655514	0.0341017234194039	0	0	122.938271604938	541.201125183315	TXN
Adenosine triphosphate	1/85	0.0126964037761181	0.0348170645719998	0	0	118.529761904762	517.552677869987	TXN
NADP(+)	1/86	0.012845130618796	0.0348170645719998	0	0	117.129411764706	510.074047237415	TXN
microcystin RR	1/88	0.0131425395073887	0.0351024569284479	0	0	114.425287356322	495.679018920707	TXN
Dichloromercury	1/89	0.0132912215554317	0.0351024569284479	0	0	113.119318181818	488.749151226804	TXN
Cornstarch	1/95	0.0141830003471833	0.0369835198926551	0	0	105.867021276596	450.53946711898	TXN
okadaic acid	1/99	0.0147772210176025	0.0380513441203265	0	0	101.525510204082	427.896360088283	TXN
Phenethyl isothiocyanate	1/101	0.015074241816001	0.0382424676296643	0	0	99.485	417.316477742939	TXN
lactose	1/102	0.0152227298331673	0.0382424676296643	0	0	98.4950495049505	412.198392406259	TXN
butyric acid	1/110	0.0164100968682601	0.0390585332305418	0	0	91.2293577981651	374.939748941166	TXN
sulforaphane	1/111	0.0165584506223493	0.0390585332305418	0	0	90.3954545454545	370.698985838448	TXN
beta-Levulose	1/112	0.0167067894603528	0.0390585332305418	0	0	89.5765765765766	366.541984609772	TXN
Glycidamide	1/114	0.017003422399567	0.0390585332305418	0	0	87.9823008849557	358.469863882135	TXN
LITHOCHOLIC ACID	1/115	0.0171517164979722	0.0390585332305418	0	0	87.2061403508772	354.55025696917	TXN
acetaldehyde	1/117	0.0174482599647785	0.0390585332305418	0	0	85.6939655172414	346.933334866714	TXN
luteolin	1/120	0.0178929633377612	0.0390585332305418	0	0	83.5210084033613	336.034061491762	CD74
ARSENIC	1/123	0.0183375325383863	0.0390585332305418	0	0	81.4549180327869	325.72236291721	TXN
SELENIUM	1/124	0.0184856924593801	0.0390585332305418	0	0	80.7886178861789	322.407841451774	TXN
oxiglutatione	1/125	0.0186338374756652	0.0390585332305418	0	0	80.133064516129	319.152056732132	TXN
citric acid	1/126	0.0187819675844018	0.0390585332305418	0	0	79.488	315.953515922278	TXN
L-histidine	1/128	0.0190781830955974	0.0390585332305418	0	0	78.2283464566929	309.722439300295	TXN
paclitaxel	1/129	0.0192262684961311	0.0390585332305418	0	0	77.6133	306.68715661621	TXN
NSC25485	1/130	0.0193743389965825	0.0390585332305418	0	0	77.0077519379845	303.703620326663	TXN
Chromium(VI)	1/130	0.0193743389965825	0.0390585332305418	0	0	77.0077519379845	303.703620326663	TXN
Agarose	1/133	0.0198184610920058	0.0390585332305418	0	0	75.2462121212121	295.051037337919	TXN
ACRYLAMIDE	1/133	0.0198184610920058	0.0390585332305418	0	0	75.2462121212121	295.051037337919	TXN
Ethene	1/136	0.0202624490989434	0.0390585332305418	0	0	73.562962962963	286.820955649453	TXN
CADMIUM	1/143	0.0212978997651538	0.0390585332305418	0	0	69.9119718309859	269.101443612951	TXN
PHOSPHINE	1/158	0.0235142658261068	0.0390585332305418	0	0	63.1847133757962	236.952025586081	TXN
Pyruvic acid	1/158	0.0235142658261068	0.0390585332305418	0	0	63.1847133757962	236.952025586081	TXN
ammonia	1/163	0.0242523103555676	0.0390585332305418	0	0	61.2191358024691	227.688866403942	TXN
acetaminophen	1/167	0.0248424781883714	0.0390585332305418	0	0	59.7319277108434	220.72143485852	TXN
DL-METHIONINE	1/167	0.0248424781883714	0.0390585332305418	0	0	59.7319277108434	220.72143485852	TXN
diphenylpyraline	1/168	0.0249899829606337	0.0390585332305418	0	0	59.3712574850299	219.037205637548	TXN
hydroquinone	1/172	0.0255798533173424	0.0390585332305418	0	0	57.9707602339181	212.517921066091	TXN
L-aspartic acid	1/173	0.0257272837290325	0.0390585332305418	0	0	57.6308139534884	210.94049117879	TXN
ambroxol	1/175	0.0260220999459419	0.0390585332305418	0	0	56.9626436781609	207.845812845536	TXN
palmitic acid	1/177	0.0263168566863423	0.0390585332305418	0	0	56.3096590909091	204.828953027829	TXN
dUTP	1/179	0.0266115539598137	0.0390585332305418	0	0	55.6713483146067	201.887123002069	TXN
4-aminobutyric acid	1/180	0.026758880297526	0.0390585332305418	0	0	55.3575418994413	200.443508274877	TXN
IRON	1/180	0.026758880297526	0.0390585332305418	0	0	55.3575418994413	200.443508274877	CD74
hydrogen sulfide	1/181	0.0269061917729785	0.0390585332305418	0	0	55.0472222222222	199.017663445995	TXN
hemin	1/181	0.0269061917729785	0.0390585332305418	0	0	55.0472222222222	199.017663445995	TXN
COPPER	1/184	0.0273480370173138	0.0390585332305418	0	0	54.1366120218579	194.843650135516	TXN
L-proline	1/184	0.0273480370173138	0.0390585332305418	0	0	54.1366120218579	194.843650135516	TXN
Copper(II) chloride	1/184	0.0273480370173138	0.0390585332305418	0	0	54.1366120218579	194.843650135516	TXN
sucrose	1/185	0.0274952890388393	0.0390585332305418	0	0	53.8396739130435	193.485821852403	TXN
methanol	1/186	0.0276425262010214	0.0390585332305418	0	0	53.5459459459459	192.144266418974	TXN
L-cysteine	1/186	0.0276425262010214	0.0390585332305418	0	0	53.5459459459459	192.144266418974	TXN
Ethylparaben	1/186	0.0276425262010214	0.0390585332305418	0	0	53.5459459459459	192.144266418974	TXN
lactic acid	1/186	0.0276425262010214	0.0390585332305418	0	0	53.5459459459459	192.144266418974	TXN
methane	1/186	0.0276425262010214	0.0390585332305418	0	0	53.5459459459459	192.144266418974	TXN
ethanol	1/187	0.0277897485032958	0.0390585332305418	0	0	53.255376344086	190.818704449636	TXN
Hydrogen	1/187	0.0277897485032958	0.0390585332305418	0	0	53.255376344086	190.818704449636	TXN
Erythorbic acid	1/187	0.0277897485032958	0.0390585332305418	0	0	53.255376344086	190.818704449636	TXN
liothyronine	1/187	0.0277897485032958	0.0390585332305418	0	0	53.255376344086	190.818704449636	TXN
acetic acid	1/187	0.0277897485032958	0.0390585332305418	0	0	53.255376344086	190.818704449636	TXN
sodium chloride	1/187	0.0277897485032958	0.0390585332305418	0	0	53.255376344086	190.818704449636	TXN
D-glucose	1/188	0.0279369559473935	0.0390585332305418	0	0	52.9679144385027	189.508862799463	TXN
Superoxide	1/189	0.0280841485296891	0.0390585332305418	0	0	52.6835106382979	188.214474407015	TXN
hydrogen peroxide	1/189	0.0280841485296891	0.0390585332305418	0	0	52.6835106382979	188.214474407015	TXN
L-glutamic acid	1/190	0.0282313262560911	0.0390585332305418	0	0	52.4021164021164	186.935278100007	TXN
glutathione	1/190	0.0282313262560911	0.0390585332305418	0	0	52.4021164021164	186.935278100007	TXN
Insulin	1/191	0.0283784891248538	0.0390585332305418	0	0	52.1236842105263	185.671018467041	TXN
serine	1/191	0.0283784891248538	0.0390585332305418	0	0	52.1236842105263	185.671018467041	TXN
nitric oxide	1/191	0.0283784891248538	0.0390585332305418	0	0	52.1236842105263	185.671018467041	TXN
N-Acetyl-L-cysteine	1/191	0.0283784891248538	0.0390585332305418	0	0	52.1236842105263	185.671018467041	TXN
trimethoprim	1/191	0.0283784891248538	0.0390585332305418	0	0	52.1236842105263	185.671018467041	TXN
Phetharbital	1/192	0.0285256371360253	0.0390585332305418	0	0	51.848167539267	184.421445684106	TXN
1-Phosphatidyl-myo-inositol	1/192	0.0285256371360253	0.0390585332305418	0	0	51.848167539267	184.421445684106	TXN
GONADORELIN	1/192	0.0285256371360253	0.0390585332305418	0	0	51.848167539267	184.421445684106	TXN
diazepam	1/193	0.0286727702925846	0.0390585332305418	0	0	51.5755208333333	183.186315362117	TXN
ethisterone	1/193	0.0286727702925846	0.0390585332305418	0	0	51.5755208333333	183.186315362117	TXN
PLATINUM	1/194	0.0288198885972929	0.0390585332305418	0	0	51.3056994818653	181.965388407014	TXN
Aizen uranine	1/194	0.0288198885972929	0.0390585332305418	0	0	51.3056994818653	181.965388407014	TXN
PIPERONYL BUTOXIDE	1/194	0.0288198885972929	0.0390585332305418	0	0	51.3056994818653	181.965388407014	TXN
picrotoxinin	1/196	0.0291140806361968	0.0391415441648545	0	0	50.774358974359	179.565213897234	TXN
11-cis-Retinal	1/197	0.0292611543756679	0.0391415441648545	0	0	50.5127551020408	178.385513378823	TXN
alprazolam	1/199	0.0295552573032524	0.0392798903514193	0	0	49.9974747474747	176.065789280842	TXN
L-thyroxine	1/201	0.0298493008283308	0.0394163844271548	0	0	49.4925	173.797559227623	TXN
Vitamin D3	1/203	0.0301432849570314	0.0395510617907545	0	0	48.9975247524753	171.579194182258	TXN
PARAQUAT	1/213	0.03161231485352	0.0412160560748426	0	0	46.6627358490566	161.182819911412	TXN
oxyphenbutazone	1/217	0.0321995112418638	0.041717605759899	0	0	45.7893518518519	157.323238495938	TXN
[6-[6-(butanoylamino)purin-9-yl]-2-hydroxy-2-oxo-4a,6,7,7a-tetrahydro-4H-furo[3,2-d][1,3,2]dioxaphosphinin-7-yl] butanoate	1/224	0.0332265337182034	0.0427011026583833	0	0	44.3363228699552	150.938866379831	TXN
resveratrol	1/225	0.0333731918834938	0.0427011026583833	0	0	44.1361607142857	150.063049685329	TXN
LY 294002	1/227	0.0336664637144603	0.0428104415134496	0	0	43.7411504424779	148.337311121889	TXN
curcumin	1/257	0.0380584261648899	0.0478050962802885	0	0	38.5566	126.027499024501	TXN
2-Nonenal, 4-hydroxy-, (2E,4R)-	1/274	0.0405412879573458	0.0506151837528075	0	0	36.1245421245421	115.794848869617	TXN
indomethacin	1/335	0.0494152090745963	0.06095528784052	0	0	29.435628742515	88.5275659065102	TXN
